# Supplementary material for: Alterations in microRNA of extracellular vesicles associated with major depression, attention-deficit/hyperactivity and anxiety disorders in adolescents
Source: Transl Psychiatry. 2023 Feb 6;13:47. doi: 10.1038/s41398-023-02326-4 (PMC9902559; doi:10.1038/s41398-023-02326-4)
Supplement: Supplementary file 2 — Supplementary Tables S1-S25 [file 41398_2023_2326_MOESM2_ESM.xlsx]

## Sheet: TableS1
IDs	Biological Sex	Groups	Wave 1 Age	Wave 2 Age	Wave 1 DAWBA (Clinical Rating, DSM-IV)	Wave 2 DAWBA (Clinical Rating, DSM-IV)
004	Male	Control	13.7	18.3
018	Female	Control	12.9	17
027	Female	Control	11.9	15.8
033	Male	Control	14.9	19.2
035	Male	Control	11.8	15.9
037	Female	Control	13.8	18.8
038	Male	Control	10.7	14.4
039	Male	Control	11	15.9
041	Female	Control	13.3	18
046	Male	Control	10.7	15.1
048	Male	Control	14.1	18.4
052	Female	Control	11.8	16.3
059	Female	Control	13.2	17.9
062	Female	Control	12.2	16.9
063	Male	Control	11.3	15.7
066	Female	Control	12.7	17.2
068	Female	Control	14.7	19.6
072	Female	Control	12.1	16.4
076	Male	Control	12	16.3
087	Male	Control	13.5	17.9
091	Male	Control	15.8	20.3
092	Male	Control	10.1	15.3
095	Male	Control	12.7	16.8
100	Female	Control	12	16.4
109	Female	Control	12.2	16
114	Male	Control	11.8	16
115	Female	Control	10.8	15.4
001	Female	Incidence	15.7	20.2		Major Depressive Disorder, Anxiety Disorder
005	Female	Incidence	15.3	19.2		Major Depressive Disorder
013	Female	Incidence	10.1	14.6		Anxiety Disorder
014	Female	Incidence	13.5	18.3		Major Depressive Disorder, Post-Traumatic Stress Disorder
017	Female	Incidence	14.1	19.1		Anxiety Disorder, Other Anxiety
020	Female	Incidence	14.2	18.2		Anxiety Disorder
021	Male	Incidence	10.3	14.5		Attention Deficit Hyperactivity Disorder, Anxiety Disorder
026	Male	Incidence	10.6	15		Attention Deficit Hyperactivity Disorder, Conduct/Oppositional, Oppositional Defiant Disorder
028	Male	Incidence	11.4	15.5		Anxiety Disorder
031	Female	Incidence	11.7	15.6		Major Depressive Disorder
036	Male	Incidence	14.1	18.7		Major Depressive Disorder
043	Female	Incidence	16.7	20.7		Major Depressive Disorder
049	Male	Incidence	14.1	19.8		Major Depressive Disorder, Attention Deficit Hyperactivity Disorder
054	Female	Incidence	14.5	18.6		Major Depressive Disorder, Anxiety Disorder
058	Female	Incidence	11	14.9		Anxiety Disorder, Mania/Bipolar Disorder
064	Male	Incidence	12.8	17.1		Major Depressive Disorder
067	Male	Incidence	13.1	17.2		Major Depressive Disorder, Attention Deficit Hyperactivity Disorder
071	Male	Incidence	13.3	18.5		Major Depressive Disorder
073	Male	Incidence	12.4	16.5		Major Depressive Disorder
078	Male	Incidence	14.7	18.9		Major Depressive Disorder, Anxiety Disorder
083	Male	Incidence	11.9	16.8		Anxiety Disorder
085	Female	Incidence	11.2	15.9		Major Depressive Disorder, Anxiety Disorder, Post-Traumatic Stress Disorder
094	Male	Incidence	14.5	18.7		Other, Psychosis
103	Female	Incidence	10.7	16		Major Depressive Disorder, Post-Traumatic Stress Disorder
003	Female	Persistence	14.4	18.8	Major Depressive Disorder, Anxiety Disorder	Major Depressive Disorder
007	Female	Persistence	10.3	15.5	Separation anxiety, Major Depressive Disorder	Major Depressive Disorder
009	Male	Persistence	11.3	16.2	Separation anxiety, Major Depressive Disorder, Anxiety Disorder	Separation anxiety
010	Female	Persistence	14.2	18.7	Major Depressive Disorder, Other	Major Depressive Disorder, Anxiety Disorder, Other
011	Female	Persistence	11.8	16.4	Conduct Disorder, Oppositional defiant	Major Depressive Disorder
012	Male	Persistence	11.4	16.2	Attention Deficit-Hyperactivity Disorder	Anxiety Disorder
016	Male	Persistence	11	15.5	Separation anxiety	Major Depressive Disorder
022	Female	Persistence	12.4	16.9	Separation anxiety, Other Depression, Anxiety Disorder	Separation anxiety
023	Female	Persistence	15.8	19.5	Major Depressive Disorder	Major Depressive Disorder, Anxiety Disorder
025	Female	Persistence	15	19.3	Other Depression, Conduct Disorder, Oppositional Defiant Disorder	Major Depressive Disorder
032	Male	Persistence	15.1	20.7	Major Depressive Disorder, Conduct Disorder, Oppositional Defiant Disorder	Major Depressive Disorder, Attention Deficit Hyperactivity Disorder, Conduct/Oppositional, Conduct disorder
034	Male	Persistence	12.1	16.6	Separation anxiety, Anxiety Disorder	Major Depressive Disorder
045	Female	Persistence	14.9	19.6	Major Depressive Disorder, Anxiety Disorder	Major Depressive Disorder, Attention Deficit Hyperactivity Disorder, Anxiety Disorder
047	Female	Persistence	11.8	16.7	Post-Traumatic Stress Disorder	Major Depressive Disorder, Anxiety Disorder
051	Male	Persistence	17	21.3	Major Depressive Disorder	Major Depressive Disorder
055	Male	Persistence	16	20.3	Major Depressive Disorder, Anxiety Disorder	Major Depressive Disorder, Anxiety Disorder
056	Female	Persistence	14.1	18.6	Major Depressive Disorder, Attention Deficit Hyperactivity Disorder	Attention Deficit Hyperactivity Disorder
057	Female	Persistence	10.7	15.3	Separation anxiety	Major Depressive Disorder, Anxiety Disorder
060	Female	Persistence	12.5	16.9	Separation anxiety	Major Depressive Disorder, Post-Traumatic Stress Disorder
065	Male	Persistence	13.3	18.6	Major Depressive Disorder	Major Depressive Disorder, Attention Deficit Hyperactivity Disorder
069	Female	Persistence	14.9	19.5	Major Depressive Disorder	Major Depressive Disorder
070	Male	Persistence	14.2	18.7	Attention Deficit Hyperactivity Disorder	Other, Psychosis
074	Female	Persistence	12.6	17.6	Separation anxiety, Major Depressive Disorder, Attention Deficit Hyperactivity Disorder, Other	Major Depressive Disorder
075	Male	Persistence	14.4	18.1	Post-Traumatic Stress Disorder, Conduct Disorder, Oppositional Defiant Disorder	Attention Deficit Hyperactivity Disorder
077	Female	Persistence	13.4	18	Anxiety Disorder	Anxiety Disorder
079	Male	Persistence	13.4	17.6	Attention Deficit Hyperactivity Disorder, Conduct Disorder, Conduct/Oppositional	Conduct Disorder, Oppositional Defiant Disorder
082	Male	Persistence	12.1	16.4	Major Depressive Disorder, Conduct/Oppositional, Oppositional Defiant Disorder, Separation anxiety, Obsessive-Compulsive Disorder	Other Anxiety
084	Male	Persistence	10.3	14.6	Separation anxiety, Anxiety Disorder	Anxiety Disorder, Other
088	Female	Persistence	15.2	19.6	Post-Traumatic Stress Disorder, Other Depression, Conduct Disorder, Conduct/Oppositional	Major Depressive Disorder, Anxiety Disorder
093	Female	Persistence	12.9	17.7	Anxiety Disorder	Anxiety Disorder
099	Male	Persistence	15.8	20.4	Conduct/Oppositional, Oppositional Defiant Disorder	Major Depressive Disorder, Anxiety Disorder
102	Male	Persistence	11.1	15.5	Anxiety Disorder, Separation anxiety	Attention Deficit Hyperactivity Disorder, Anxiety Disorder
104	Male	Persistence	11	15.8	Conduct/Oppositional, Conduct disorder	Anxiety Disorder
107	Male	Persistence	11.3	16	Conduct/Oppositional, Conduct disorder, Oppositional Defiant Disorder	Conduct/Oppositional, Conduct disorder, Disruptive Mood Dysregulation Disorder
108	Female	Persistence	15.7	20.2	Other Depression	Major Depressive Disorder
110	Male	Persistence	15.9	19.8	Other Depression	Major Depressive Disorder, Anxiety Disorder
112	Male	Persistence	12.2	16.4	Attention Deficit Hyperactivity Disorder, Conduct/Oppositional, Oppositional Defiant Disorder	Attention Deficit Hyperactivity Disorder
113	Female	Persistence	13.9	18.4	Major Depressive Disorder, Anxiety Disorder, Separation anxiety, Obsessive-Compulsive Disorder	Other
116	Male	Persistence	14.5	18.8	Anxiety Disorder	Major Depressive Disorder
002	Male	Remission	13.1	16.9	Attention Deficit Hyperactivity Disorder, Anxiety Disorder
006	Female	Remission	13.7	18.1	Anxiety Disorder
008	Female	Remission	16.1	21	Other, Psychosis
015	Male	Remission	11.6	16	Attention Deficit Hyperactivity Disorder, Conduct/Oppositional, Conduct disorder
019	Female	Remission	14.1	18.4	Major Depressive Disorder, Anxiety Disorder
024	Male	Remission	13.8	17.9	Major Depressive Disorder
029	Male	Remission	11.1	15.3	Major Depressive Disorder, Anxiety Disorder
030	Male	Remission	15.7	20.2	Attention Deficit Hyperactivity Disorder
040	Female	Remission	10.8	15.2	Anxiety Disorder
042	Male	Remission	15.4	20.2	Other Depression
044	Female	Remission	15.9	20.3	Anxiety Disorder
050	Male	Remission	10.8	15.2	Attention Deficit Hyperactivity Disorder
053	Male	Remission	10.5	15	Anxiety Disorder
061	Male	Remission	15.5	21	Attention Deficit Hyperactivity Disorder
080	Male	Remission	13.5	17.9	Separation anxiety, Anxiety Disorder
081	Male	Remission	12.7	16.8	Major Depressive Disorder, Obsessive-Compulsive Disorder
086	Male	Remission	15.8	20.6	Major Depressive Disorder
089	Male	Remission	11.4	16.3	Separation anxiety, Attention Deficit Hyperactivity Disorder
090	Male	Remission	12.7	17.5	Major Depressive Disorder, Conduct/Oppositional, Oppositional Defiant Disorder
096	Female	Remission	11.4	15.8	Attention Deficit Hyperactivity Disorder
097	Male	Remission	13.4	17.7	Attention Deficit Hyperactivity Disorder, Anxiety Disorder
098	Male	Remission	15.7	20.8	Major Depressive Disorder
101	Female	Remission	14.3	18.8	Anxiety Disorder
105	Female	Remission	12.2	17	Attention Deficit Hyperactivity Disorder
106	Male	Remission	13.6	18.7	Anxiety Disorder, Conduct/Oppositional, Oppositional Defiant Disorder
111	Female	Remission	15	19.4	Major Depressive Disorder

## Sheet: TableS2
Supplementary table 2A. Counts of participants that made use of psychiatric medication, by group and wave.
Variable	Control, N = 27	Incidence, N = 24	Persistence, N = 39	Remission, N = 26
Treatment - N (%)	W1/W2	W1/W2	W1/W2	W1/W2
SSRI	0/0	1 (4%)/1 (4%)	3 (8%)/4 (10%)	0/0
Tricyclic antidepressant	0/0	0/0	0/1 (3%)	0/0
SNRI	0/0	0/0	0/0	0/0
Bupropion	0/0	0/0	0/0	0/0
Amphetamine	0/0	1 (4%)/0	1 (3%)/0	0/0
Benzodiazepines	0/0	0/0	0/1 (3%)	0/0
Mood stabilizer	0/0	0/1 (4%)	0/3 (8%)	0/2 (8%)
Antipsychotic	0/0	0/0	2 (5%)/4 (10%)	1 (4%)/1 (4%)
Other**	0/0	0/0	0/1 (3%)	0/0
No treatment	27 (100%)/27 (100%)	23 (96%)/23 (96%)	35 (90%)/31 (79%)	25 (96%)/24 (92%)
** Other treatment not described above
SSRI: Selective serotonin reuptake inhibitor; SNRI: Serotonin and norepinephrine reuptake inhibitor
Supplementary table 2B. Sample-by-sample information of participants that made use of psychiatric medication.
Randomized ID	Biological Sex	Trajectory	DAWBA W1	DAWBA W2	Treatment W1	Treatment W2
085	Female	Incidence	No disorder	Major Depressive Disorder, Anxiety Disorder, Post-Traumatic Stress Disorder	0	SSRI, mood stabilizer
103	Female	Incidence	No disorder	Major Depressive Disorder, Post-Traumatic Stress Disorder	SSRI, amphetamine	0
060	Female	Persistence	Separation anxiety	Major Depressive Disorder, Post-Traumatic Stress Disorder	0	SSRI
010	Female	Persistence	Major Depressive Disorder, Other	Major Depressive Disorder, Anxiety Disorder, Other	SSRI	SSRI, benzodiazepine, antipsychotic
045	Female	Persistence	Major Depressive Disorder, Anxiety Disorder	Major Depressive Disorder, Attention Deficit Hyperactivity Disorder, Anxiety Disorder	0	Mood stabilizer
051	Male	Persistence	Major Depressive Disorder	Major Depressive Disorder	0	Antipsychotic
070	Male	Persistence	Attention Deficit Hyperactivity Disorder	Other, Psychosis	SSRI, amphetamine, antipsychotic	Tricyclic antidepressant, antipsychotic
074	Female	Persistence	Separation anxiety, Major Depressive Disorder, Attention Deficit Hyperactivity Disorder, Other	Major Depressive Disorder	SSRI	SSRI, Other
104	Male	Persistence	Conduct/Oppositional, Conduct disorder	Anxiety Disorder	antipsychotic	Mood stabilizer, antipsychotic
116	Male	Persistence	Anxiety Disorder	Major Depressive Disorder	0	SSRI, mood stabilizer
008	Female	Remission	Other, Psychosis	No Disorder	antipsychotic	Mood stabilizer, antipsychotic
042	Male	Remission	Other Depression	No Disorder	0	Mood stabilizer

## Sheet: TableS3
Supplementary table 3. Summary statistics of the longitudinal (W2 vs. W1) comparison in the Control group.
miRNA	baseMean	log2FoldChange	lfcSE	stat	pvalue	padj
hsa-miR-142-3p:MIMAT0000434:Homo:sapiens:miR-142-3p	76.0341	-0.262509	0.0851209	-3.08395	0.00204271	0.193801
hsa-miR-92a-3p:MIMAT0000092:Homo:sapiens:miR-92a-3p	184.519	0.159093	0.0516071	3.08277	0.00205081	0.193801
hsa-miR-199b-3p:MIMAT0004563:Homo:sapiens:miR-199b-3p|hsa-miR-199a-3p:MIMAT0000232:Homo:sapiens:miR-199a-3p	112.5	-0.20949	0.0740593	-2.82868	0.00467408	0.240342
hsa-miR-150-5p:MIMAT0000451:Homo:sapiens:miR-150-5p	39.1769	0.377123	0.134615	2.8015	0.00508661	0.240342
hsa-miR-224-5p:MIMAT0000281:Homo:sapiens:miR-224-5p	9.61541	-0.646392	0.238905	-2.70564	0.00681722	0.257691
hsa-miR-431-5p:MIMAT0001625:Homo:sapiens:miR-431-5p	6.00543	-0.616901	0.251601	-2.4519	0.0142102	0.39168
hsa-miR-338-3p:MIMAT0000763:Homo:sapiens:miR-338-3p	8.43966	-0.471171	0.194422	-2.42345	0.015374	0.39168
hsa-miR-486-5p:MIMAT0002177:Homo:sapiens:miR-486-5p	284.969	0.128343	0.0535674	2.39591	0.016579	0.39168
hsa-miR-483-3p:MIMAT0002173:Homo:sapiens:miR-483-3p	11.1104	-0.549142	0.250177	-2.19502	0.0281625	0.591412
hsa-miR-486-3p:MIMAT0004762:Homo:sapiens:miR-486-3p	8.97207	0.386539	0.182238	2.12107	0.0339159	0.641011
hsa-miR-1307-3p:MIMAT0005951:Homo:sapiens:miR-1307-3p	20.3465	-0.296121	0.145502	-2.03516	0.0418344	0.660288
hsa-miR-576-5p:MIMAT0003241:Homo:sapiens:miR-576-5p	17.7636	0.266844	0.131253	2.03306	0.0420465	0.660288
hsa-miR-134-5p:MIMAT0000447:Homo:sapiens:miR-134-5p	9.26392	-0.414971	0.207405	-2.00077	0.0454166	0.660288
hsa-miR-100-5p:MIMAT0000098:Homo:sapiens:miR-100-5p	7.2873	-0.450338	0.235843	-1.90948	0.0562001	0.71074
hsa-miR-4732-5p:MIMAT0019855:Homo:sapiens:miR-4732-5p	12.2581	0.314931	0.167384	1.88149	0.0599052	0.71074
hsa-miR-143-3p:MIMAT0000435:Homo:sapiens:miR-143-3p	70.3253	-0.140409	0.0751511	-1.86835	0.0617129	0.71074
hsa-miR-382-5p:MIMAT0000737:Homo:sapiens:miR-382-5p	11.5839	-0.33327	0.181374	-1.83747	0.0661405	0.71074
hsa-miR-151a-3p:MIMAT0000757:Homo:sapiens:miR-151a-3p	60.2414	-0.154361	0.0844854	-1.82707	0.0676895	0.71074
hsa-miR-532-5p:MIMAT0002888:Homo:sapiens:miR-532-5p	16.8112	0.259659	0.146052	1.77785	0.0754281	0.740873
hsa-miR-195-5p:MIMAT0000461:Homo:sapiens:miR-195-5p	5.44684	-0.430952	0.248454	-1.73453	0.0828238	0.740873
hsa-miR-941:MIMAT0004984:Homo:sapiens:miR-941	7.95539	-0.344185	0.200207	-1.71914	0.085588	0.740873
hsa-miR-484:MIMAT0002174:Homo:sapiens:miR-484	21.7192	0.202711	0.118159	1.71558	0.0862391	0.740873
hsa-miR-451a:MIMAT0001631:Homo:sapiens:miR-451a	236.93	0.135185	0.081319	1.6624	0.0964329	0.791984
hsa-miR-34a-5p:MIMAT0000255:Homo:sapiens:miR-34a-5p	5.60335	-0.448257	0.27403	-1.6358	0.101882	0.791984
hsa-miR-30a-5p:MIMAT0000087:Homo:sapiens:miR-30a-5p	57.0066	-0.174941	0.108148	-1.6176	0.105748	0.791984
hsa-miR-660-5p:MIMAT0003338:Homo:sapiens:miR-660-5p	30.9111	0.168993	0.105428	1.60293	0.10895	0.791984
hsa-miR-23a-3p:MIMAT0000078:Homo:sapiens:miR-23a-3p	53.7936	-0.124428	0.0819579	-1.51819	0.128967	0.808347
hsa-miR-140-5p:MIMAT0000431:Homo:sapiens:miR-140-5p	13.4057	-0.246835	0.16343	-1.51035	0.130955	0.808347
hsa-miR-342-3p:MIMAT0000753:Homo:sapiens:miR-342-3p	70.6808	0.158633	0.105459	1.50421	0.132527	0.808347
hsa-miR-370-3p:MIMAT0000722:Homo:sapiens:miR-370-3p	4.73149	-0.405738	0.274243	-1.47948	0.139011	0.808347
hsa-miR-185-5p:MIMAT0000455:Homo:sapiens:miR-185-5p	50.5017	0.127944	0.0871435	1.4682	0.14205	0.808347
hsa-miR-20a-5p:MIMAT0000075:Homo:sapiens:miR-20a-5p	40.8942	0.132668	0.0916878	1.44696	0.147909	0.808347
hsa-miR-7-5p:MIMAT0000252:Homo:sapiens:miR-7-5p	30.2206	0.152123	0.108081	1.40749	0.159282	0.808347
hsa-miR-20b-5p:MIMAT0001413:Homo:sapiens:miR-20b-5p	16.2357	0.209098	0.1513	1.382	0.16697	0.808347
hsa-miR-339-3p:MIMAT0004702:Homo:sapiens:miR-339-3p	5.35467	-0.356524	0.258601	-1.37867	0.167998	0.808347
hsa-let-7f-5p:MIMAT0000067:Homo:sapiens:let-7f-5p	155.124	-0.0879373	0.0640358	-1.37325	0.169674	0.808347
hsa-miR-199b-5p:MIMAT0000263:Homo:sapiens:miR-199b-5p	4.4247	-0.372939	0.272564	-1.36826	0.171231	0.808347
hsa-miR-4433b-5p:MIMAT0030413:Homo:sapiens:miR-4433b-5p	17.5313	-0.221001	0.162809	-1.35742	0.174647	0.808347
hsa-miR-19b-3p:MIMAT0000074:Homo:sapiens:miR-19b-3p	48.6335	0.161806	0.11981	1.35052	0.176849	0.808347
hsa-let-7g-5p:MIMAT0000414:Homo:sapiens:let-7g-5p	71.2321	0.0990658	0.0762806	1.2987	0.194046	0.808347
hsa-miR-126-5p:MIMAT0000444:Homo:sapiens:miR-126-5p	79.4756	-0.0992412	0.0771953	-1.28559	0.198587	0.808347
hsa-miR-152-3p:MIMAT0000438:Homo:sapiens:miR-152-3p	13.4979	-0.19669	0.153369	-1.28246	0.19968	0.808347
hsa-miR-30d-5p:MIMAT0000245:Homo:sapiens:miR-30d-5p	151.906	0.0666165	0.0526602	1.26503	0.205862	0.808347
hsa-miR-432-5p:MIMAT0002814:Homo:sapiens:miR-432-5p	22.9962	-0.230815	0.182892	-1.26203	0.206938	0.808347
hsa-miR-1306-5p:MIMAT0022726:Homo:sapiens:miR-1306-5p	9.29697	-0.232815	0.187179	-1.24381	0.213571	0.808347
hsa-miR-200c-3p:MIMAT0000617:Homo:sapiens:miR-200c-3p	5.43877	0.328401	0.268575	1.22276	0.221422	0.808347
hsa-miR-18a-5p:MIMAT0000072:Homo:sapiens:miR-18a-5p	6.77049	0.254841	0.208489	1.22232	0.221586	0.808347
hsa-miR-223-3p:MIMAT0000280:Homo:sapiens:miR-223-3p	298.194	-0.0722766	0.059767	-1.20931	0.226545	0.808347
hsa-miR-3615:MIMAT0017994:Homo:sapiens:miR-3615	29.1455	0.129794	0.107609	1.20617	0.227754	0.808347
hsa-miR-10b-5p:MIMAT0000254:Homo:sapiens:miR-10b-5p	34.0859	-0.142012	0.117816	-1.20537	0.22806	0.808347
hsa-miR-221-3p:MIMAT0000278:Homo:sapiens:miR-221-3p	53.6784	-0.0999742	0.0831048	-1.20299	0.228981	0.808347
hsa-miR-320d:MIMAT0006764:Homo:sapiens:miR-320d	7.84818	0.239215	0.201215	1.18886	0.234497	0.808347
hsa-miR-483-5p:MIMAT0004761:Homo:sapiens:miR-483-5p	12.6827	-0.236032	0.200853	-1.17515	0.239935	0.808347
hsa-miR-1180-3p:MIMAT0005825:Homo:sapiens:miR-1180-3p	7.44217	0.259429	0.221013	1.17382	0.240468	0.808347
hsa-miR-23b-3p:MIMAT0000418:Homo:sapiens:miR-23b-3p	14.1658	-0.166016	0.143094	-1.16019	0.245972	0.808347
hsa-miR-223-5p:MIMAT0004570:Homo:sapiens:miR-223-5p	33.6699	-0.125396	0.108706	-1.15353	0.248691	0.808347
hsa-miR-24-3p:MIMAT0000080:Homo:sapiens:miR-24-3p	60.7461	-0.0948674	0.0829628	-1.14349	0.252834	0.808347
hsa-let-7a-5p:MIMAT0000062:Homo:sapiens:let-7a-5p	161.662	-0.0711517	0.0625588	-1.13736	0.255389	0.808347
hsa-miR-107:MIMAT0000104:Homo:sapiens:miR-107	45.9918	0.0991334	0.0872704	1.13593	0.255984	0.808347
hsa-miR-193a-5p:MIMAT0004614:Homo:sapiens:miR-193a-5p	14.3384	-0.17591	0.155066	-1.13442	0.256618	0.808347
hsa-miR-144-5p:MIMAT0004600:Homo:sapiens:miR-144-5p	32.5031	0.150946	0.134376	1.12331	0.261305	0.809617
hsa-miR-148a-3p:MIMAT0000243:Homo:sapiens:miR-148a-3p	107.601	-0.0740528	0.0666802	-1.11057	0.266755	0.813172
hsa-miR-424-5p:MIMAT0001341:Homo:sapiens:miR-424-5p	7.77551	-0.222248	0.203518	-1.09203	0.274819	0.815953
hsa-miR-199a-5p:MIMAT0000231:Homo:sapiens:miR-199a-5p	5.1575	-0.277799	0.260298	-1.06724	0.285865	0.815953
hsa-miR-30c-5p:MIMAT0000244:Homo:sapiens:miR-30c-5p	12.6383	0.168199	0.158252	1.06286	0.287845	0.815953
hsa-miR-598-3p:MIMAT0003266:Homo:sapiens:miR-598-3p	6.10659	0.257408	0.243852	1.05559	0.291154	0.815953
hsa-let-7e-5p:MIMAT0000066:Homo:sapiens:let-7e-5p	24.902	-0.159773	0.152099	-1.05046	0.293509	0.815953
hsa-miR-106b-3p:MIMAT0004672:Homo:sapiens:miR-106b-3p	23.3551	0.134359	0.127922	1.05032	0.29357	0.815953
hsa-miR-27b-3p:MIMAT0000419:Homo:sapiens:miR-27b-3p	46.1552	-0.0895908	0.0884751	-1.01261	0.311247	0.822264
hsa-miR-423-5p:MIMAT0004748:Homo:sapiens:miR-423-5p	140.6	0.0555313	0.0550397	1.00893	0.313007	0.822264
hsa-miR-454-3p:MIMAT0003885:Homo:sapiens:miR-454-3p	16.7119	-0.160802	0.16128	-0.997038	0.318746	0.822264
hsa-miR-25-3p:MIMAT0000081:Homo:sapiens:miR-25-3p	108.039	0.0664746	0.0670229	0.991818	0.321286	0.822264
hsa-miR-590-3p:MIMAT0004801:Homo:sapiens:miR-590-3p	6.13637	-0.233546	0.23724	-0.984425	0.324906	0.822264
hsa-miR-744-5p:MIMAT0004945:Homo:sapiens:miR-744-5p	21.8123	-0.136423	0.139171	-0.980248	0.326964	0.822264
hsa-miR-450b-5p:MIMAT0004909:Homo:sapiens:miR-450b-5p	6.74955	-0.232372	0.241406	-0.962575	0.335761	0.822264
hsa-miR-101-3p:MIMAT0000099:Homo:sapiens:miR-101-3p	193.32	0.0612571	0.0643447	0.952015	0.341089	0.822264
hsa-miR-99a-5p:MIMAT0000097:Homo:sapiens:miR-99a-5p	10.4132	-0.192323	0.203092	-0.946973	0.343652	0.822264
hsa-miR-328-3p:MIMAT0000752:Homo:sapiens:miR-328-3p	12.856	0.172216	0.182482	0.943739	0.345303	0.822264
hsa-miR-126-3p:MIMAT0000445:Homo:sapiens:miR-126-3p	173.559	-0.0641618	0.0681049	-0.942102	0.346141	0.822264
hsa-miR-27a-3p:MIMAT0000084:Homo:sapiens:miR-27a-3p	47.5753	-0.08582	0.0919861	-0.932968	0.350837	0.822264
hsa-miR-374a-5p:MIMAT0000727:Homo:sapiens:miR-374a-5p	16.9046	0.140183	0.150743	0.929946	0.352399	0.822264
hsa-miR-99b-5p:MIMAT0000689:Homo:sapiens:miR-99b-5p	8.28594	0.195095	0.215293	0.906182	0.364839	0.827239
hsa-miR-425-5p:MIMAT0003393:Homo:sapiens:miR-425-5p	85.3725	0.0672901	0.075427	0.892123	0.372327	0.827239
hsa-miR-144-3p:MIMAT0000436:Homo:sapiens:miR-144-3p	30.1336	0.101149	0.113702	0.889596	0.373683	0.827239
hsa-miR-29b-3p:MIMAT0000100:Homo:sapiens:miR-29b-3p	26.0211	0.102992	0.116807	0.881728	0.377924	0.827239
hsa-miR-542-3p:MIMAT0003389:Homo:sapiens:miR-542-3p	7.12711	-0.210675	0.240333	-0.876595	0.380707	0.827239
hsa-miR-130a-3p:MIMAT0000425:Homo:sapiens:miR-130a-3p	15.9725	-0.12504	0.144022	-0.868199	0.385285	0.827239
hsa-miR-664a-5p:MIMAT0005948:Homo:sapiens:miR-664a-5p	7.61942	-0.182811	0.210976	-0.8665	0.386216	0.827239
hsa-miR-139-3p:MIMAT0004552:Homo:sapiens:miR-139-3p	5.80336	0.238093	0.276711	0.86044	0.389546	0.827239
hsa-miR-625-3p:MIMAT0004808:Homo:sapiens:miR-625-3p	17.6179	-0.147829	0.1758	-0.840892	0.400408	0.840857
hsa-miR-146a-5p:MIMAT0000449:Homo:sapiens:miR-146a-5p	108.629	-0.0589561	0.0717597	-0.821576	0.411318	0.848267
hsa-miR-127-3p:MIMAT0000446:Homo:sapiens:miR-127-3p	8.07239	-0.214826	0.262374	-0.818778	0.412913	0.848267
hsa-miR-1277-5p:MIMAT0022724:Homo:sapiens:miR-1277-5p	8.99422	-0.151744	0.187377	-0.809837	0.418034	0.849553
hsa-miR-584-5p:MIMAT0003249:Homo:sapiens:miR-584-5p	30.1498	-0.0959669	0.120623	-0.795591	0.42627	0.857075
hsa-miR-26a-5p:MIMAT0000082:Homo:sapiens:miR-26a-5p	98.6521	-0.0500297	0.0635534	-0.787208	0.43116	0.857781
hsa-miR-30b-5p:MIMAT0000420:Homo:sapiens:miR-30b-5p	5.39305	0.21004	0.272985	0.76942	0.441644	0.869487
hsa-miR-421:MIMAT0003339:Homo:sapiens:miR-421	8.61326	0.146863	0.195651	0.750639	0.45287	0.882396
hsa-miR-340-5p:MIMAT0004692:Homo:sapiens:miR-340-5p	22.9376	-0.0822966	0.116789	-0.704663	0.48102	0.895909
hsa-miR-9-5p:MIMAT0000441:Homo:sapiens:miR-9-5p	6.60222	0.194459	0.276279	0.703849	0.481527	0.895909
hsa-miR-32-5p:MIMAT0000090:Homo:sapiens:miR-32-5p	27.7543	0.0748561	0.10702	0.699458	0.484266	0.895909
hsa-miR-17-5p:MIMAT0000070:Homo:sapiens:miR-17-5p	18.6973	0.112818	0.164313	0.686608	0.49233	0.895909
hsa-miR-125a-5p:MIMAT0000443:Homo:sapiens:miR-125a-5p	37.9035	-0.0717337	0.104879	-0.683968	0.493995	0.895909
hsa-miR-182-5p:MIMAT0000259:Homo:sapiens:miR-182-5p	44.0756	0.0737118	0.108233	0.681044	0.495844	0.895909
hsa-miR-651-5p:MIMAT0003321:Homo:sapiens:miR-651-5p	5.41437	0.164081	0.243637	0.673468	0.50065	0.895909
hsa-miR-122-5p:MIMAT0000421:Homo:sapiens:miR-122-5p	193.81	-0.110123	0.164059	-0.671236	0.50207	0.895909
hsa-miR-769-5p:MIMAT0003886:Homo:sapiens:miR-769-5p	4.83463	-0.178776	0.266586	-0.670612	0.502468	0.895909
hsa-miR-30e-3p:MIMAT0000693:Homo:sapiens:miR-30e-3p	12.9863	-0.103932	0.157288	-0.660776	0.508756	0.898644
hsa-miR-942-5p:MIMAT0004985:Homo:sapiens:miR-942-5p	12.7193	0.0988992	0.154237	0.641214	0.521384	0.902013
hsa-miR-361-5p:MIMAT0000703:Homo:sapiens:miR-361-5p	26.6714	-0.069837	0.110402	-0.632569	0.527015	0.902013
hsa-miR-22-3p:MIMAT0000077:Homo:sapiens:miR-22-3p	40.0844	0.0585136	0.0926916	0.631272	0.527862	0.902013
hsa-let-7c:MI0000064:Homo:sapiens:let-7c:stem-loop	3.76233	0.158208	0.256995	0.615606	0.538154	0.902013
hsa-miR-106a-5p:MIMAT0000103:Homo:sapiens:miR-106a-5p	8.42525	0.138896	0.227764	0.609824	0.541979	0.902013
hsa-miR-222-3p:MIMAT0000279:Homo:sapiens:miR-222-3p	16.0385	0.096308	0.158259	0.608547	0.542824	0.902013
hsa-miR-155-5p:MIMAT0000646:Homo:sapiens:miR-155-5p	28.4623	0.0781942	0.128891	0.606667	0.544072	0.902013
hsa-miR-200a-3p:MIMAT0000682:Homo:sapiens:miR-200a-3p	7.46135	-0.127593	0.218492	-0.583972	0.559239	0.919097
hsa-miR-183-5p:MIMAT0000261:Homo:sapiens:miR-183-5p	31.9314	0.0673483	0.117648	0.572458	0.567012	0.922437
hsa-miR-103a-3p:MIMAT0000101:Homo:sapiens:miR-103a-3p	88.1742	0.0384574	0.0684312	0.561986	0.574126	0.922437
hsa-miR-363-3p:MIMAT0000707:Homo:sapiens:miR-363-3p	38.4101	0.0631582	0.115375	0.547418	0.584092	0.922437
hsa-miR-205-5p:MIMAT0000266:Homo:sapiens:miR-205-5p	10.4616	-0.1163	0.213146	-0.545634	0.585317	0.922437
hsa-miR-501-3p:MIMAT0004774:Homo:sapiens:miR-501-3p	5.69933	-0.137322	0.251913	-0.545115	0.585674	0.922437
hsa-miR-181a-3p:MIMAT0000270:Homo:sapiens:miR-181a-3p	4.30579	-0.148286	0.290976	-0.509616	0.610321	0.940111
hsa-miR-425-3p:MIMAT0001343:Homo:sapiens:miR-425-3p	14.7204	-0.0750868	0.147625	-0.508632	0.611011	0.940111
hsa-miR-186-5p:MIMAT0000456:Homo:sapiens:miR-186-5p	33.3721	0.0476361	0.0988575	0.481866	0.629901	0.940111
hsa-miR-301a-3p:MIMAT0000688:Homo:sapiens:miR-301a-3p	7.20041	-0.10335	0.216485	-0.477398	0.633079	0.940111
hsa-miR-21-5p:MIMAT0000076:Homo:sapiens:miR-21-5p	186.821	-0.0286441	0.060333	-0.474767	0.634953	0.940111
hsa-miR-151a-5p:MIMAT0004697:Homo:sapiens:miR-151a-5p|hsa-miR-151b:MIMAT0010214:Homo:sapiens:miR-151b	4.65732	0.117858	0.249668	0.472059	0.636884	0.940111
hsa-miR-423-3p:MIMAT0001340:Homo:sapiens:miR-423-3p	28.1459	0.0574133	0.122195	0.469849	0.638463	0.940111
hsa-let-7i-5p:MIMAT0000415:Homo:sapiens:let-7i-5p	191.233	-0.0272846	0.058312	-0.467907	0.639851	0.940111
hsa-miR-10a-5p:MIMAT0000253:Homo:sapiens:miR-10a-5p	31.8654	-0.0536595	0.11853	-0.452706	0.65076	0.940111
hsa-miR-1-3p:MIMAT0000416:Homo:sapiens:miR-1-3p	10.9164	0.0879283	0.196075	0.448442	0.653834	0.940111
hsa-miR-29c-3p:MIMAT0000681:Homo:sapiens:miR-29c-3p	82.8978	0.0391623	0.0887662	0.441185	0.659079	0.940111
hsa-miR-409-3p:MIMAT0001639:Homo:sapiens:miR-409-3p	15.367	-0.116307	0.264696	-0.439397	0.660374	0.940111
hsa-miR-503-5p:MIMAT0002874:Homo:sapiens:miR-503-5p	4.2216	-0.109389	0.255896	-0.427475	0.669034	0.940111
hsa-miR-1294:MIMAT0005884:Homo:sapiens:miR-1294	5.3714	-0.0954235	0.227086	-0.42021	0.674332	0.940111
hsa-miR-339-5p:MIMAT0000764:Homo:sapiens:miR-339-5p	6.32679	-0.0998571	0.238934	-0.417927	0.676	0.940111
hsa-miR-190b:MIMAT0004929:Homo:sapiens:miR-190b	6.40425	0.0955535	0.231404	0.41293	0.679658	0.940111
hsa-miR-26b-5p:MIMAT0000083:Homo:sapiens:miR-26b-5p	107.13	0.0250059	0.0609192	0.410477	0.681456	0.940111
hsa-miR-345-5p:MIMAT0000772:Homo:sapiens:miR-345-5p	6.40772	-0.0917367	0.228931	-0.400717	0.688629	0.942769
hsa-miR-19a-3p:MIMAT0000073:Homo:sapiens:miR-19a-3p	29.7292	0.0482718	0.122424	0.394301	0.693359	0.942769
hsa-let-7d-3p:MIMAT0004484:Homo:sapiens:let-7d-3p	23.5464	-0.0451485	0.116826	-0.38646	0.699156	0.943676
hsa-miR-28-3p:MIMAT0004502:Homo:sapiens:miR-28-3p	17.5828	-0.0599755	0.157868	-0.37991	0.704012	0.943676
hsa-miR-96-5p:MIMAT0000095:Homo:sapiens:miR-96-5p	9.81905	-0.07169	0.192314	-0.372776	0.709315	0.944088
hsa-miR-15a-5p:MIMAT0000068:Homo:sapiens:miR-15a-5p	41.493	0.0351618	0.0992115	0.354413	0.72303	0.953292
hsa-miR-320b:MIMAT0005792:Homo:sapiens:miR-320b	20.0519	-0.04434	0.126675	-0.350028	0.726318	0.953292
hsa-miR-141-3p:MIMAT0000432:Homo:sapiens:miR-141-3p	13.9351	0.0552298	0.165307	0.334104	0.738301	0.954123
hsa-miR-197-3p:MIMAT0000227:Homo:sapiens:miR-197-3p	15.7027	-0.0466138	0.140036	-0.332869	0.739233	0.954123
hsa-miR-1307-5p:MIMAT0022727:Homo:sapiens:miR-1307-5p	9.82934	-0.0701459	0.213158	-0.329079	0.742096	0.954123
hsa-miR-16-5p:MIMAT0000069:Homo:sapiens:miR-16-5p	416.977	0.0182499	0.0590728	0.30894	0.757367	0.955325
hsa-miR-145-5p:MIMAT0000437:Homo:sapiens:miR-145-5p	4.60826	0.0834673	0.270389	0.308693	0.757555	0.955325
hsa-miR-15b-5p:MIMAT0000417:Homo:sapiens:miR-15b-5p	24.8048	0.0365295	0.120947	0.302029	0.76263	0.955325
hsa-let-7d-5p:MIMAT0000065:Homo:sapiens:let-7d-5p	45.5426	-0.0250091	0.0830268	-0.301217	0.763249	0.955325
hsa-miR-146b-5p:MIMAT0002809:Homo:sapiens:miR-146b-5p	21.8278	0.0417458	0.151077	0.276321	0.782302	0.963624
hsa-miR-106b-5p:MIMAT0000680:Homo:sapiens:miR-106b-5p	8.05675	0.0565474	0.205581	0.275061	0.783269	0.963624
hsa-miR-125b-5p:MIMAT0000423:Homo:sapiens:miR-125b-5p	23.1996	-0.035162	0.134402	-0.261619	0.793615	0.963624
hsa-let-7c-5p:MIMAT0000064:Homo:sapiens:let-7c-5p	46.9585	0.0215618	0.0830586	0.259597	0.795174	0.963624
hsa-miR-181b-5p:MIMAT0000257:Homo:sapiens:miR-181b-5p	20.5112	-0.0371937	0.143724	-0.258786	0.7958	0.963624
hsa-miR-29a-3p:MIMAT0000086:Homo:sapiens:miR-29a-3p	85.7075	-0.0232659	0.0951795	-0.244442	0.806888	0.963624
hsa-miR-30e-5p:MIMAT0000692:Homo:sapiens:miR-30e-5p	149.228	0.0145984	0.0597428	0.244355	0.806956	0.963624
hsa-miR-215-5p:MIMAT0000272:Homo:sapiens:miR-215-5p	16.0104	-0.0366924	0.159843	-0.229552	0.81844	0.963624
hsa-miR-320a:MIMAT0000510:Homo:sapiens:miR-320a	63.7056	0.0159857	0.0699608	0.228495	0.819261	0.963624
hsa-miR-378a-3p:MIMAT0000732:Homo:sapiens:miR-378a-3p	22.987	-0.0271608	0.119951	-0.226432	0.820865	0.963624
hsa-miR-181a-5p:MIMAT0000256:Homo:sapiens:miR-181a-5p	46.4626	-0.0253684	0.121871	-0.208158	0.835106	0.973298
hsa-miR-93-5p:MIMAT0000093:Homo:sapiens:miR-93-5p	108.957	0.0131203	0.0647423	0.202654	0.839406	0.973298
hsa-miR-652-3p:MIMAT0003322:Homo:sapiens:miR-652-3p	5.04419	0.0368329	0.252306	0.145985	0.883933	0.97762
hsa-miR-92b-3p:MIMAT0003218:Homo:sapiens:miR-92b-3p	20.9312	0.0180177	0.131594	0.136919	0.891095	0.97762
hsa-miR-192-5p:MIMAT0000222:Homo:sapiens:miR-192-5p	78.2529	0.0110915	0.0817468	0.135681	0.892073	0.97762
hsa-miR-15b-3p:MIMAT0004586:Homo:sapiens:miR-15b-3p	5.70696	-0.0314062	0.240633	-0.130515	0.896159	0.97762
hsa-miR-320c:MIMAT0005793:Homo:sapiens:miR-320c	16.6143	0.0173419	0.133442	0.129958	0.896599	0.97762
hsa-miR-191-5p:MIMAT0000440:Homo:sapiens:miR-191-5p	85.3006	0.00926925	0.0748627	0.123817	0.90146	0.97762
hsa-let-7b-5p:MIMAT0000063:Homo:sapiens:let-7b-5p	354.918	-0.00613475	0.0503043	-0.121953	0.902936	0.97762
hsa-miR-4732-3p:MIMAT0019856:Homo:sapiens:miR-4732-3p	8.24079	0.022835	0.192663	0.118523	0.905654	0.97762
hsa-miR-190a-5p:MIMAT0000458:Homo:sapiens:miR-190a-5p	12.8191	0.0191975	0.162576	0.118083	0.906002	0.97762
hsa-miR-629-5p:MIMAT0004810:Homo:sapiens:miR-629-5p	23.8801	-0.0134166	0.114038	-0.117649	0.906345	0.97762
hsa-miR-628-3p:MIMAT0003297:Homo:sapiens:miR-628-3p	8.00604	0.0241971	0.210709	0.114836	0.908575	0.97762
hsa-miR-335-5p:MIMAT0000765:Homo:sapiens:miR-335-5p	17.9033	-0.0159092	0.140429	-0.113289	0.909801	0.97762
hsa-miR-30a-3p:MIMAT0000088:Homo:sapiens:miR-30a-3p	6.1946	-0.0263998	0.250812	-0.105257	0.916172	0.97762
hsa-miR-324-5p:MIMAT0000761:Homo:sapiens:miR-324-5p	7.99819	0.0189965	0.188076	0.101005	0.919547	0.97762
hsa-miR-375:MIMAT0000728:Homo:sapiens:miR-375	26.3167	-0.0132986	0.149914	-0.0887085	0.929314	0.97762
hsa-miR-98-5p:MIMAT0000096:Homo:sapiens:miR-98-5p	17.2667	-0.0115747	0.139541	-0.0829488	0.933892	0.97762
hsa-miR-16-2-3p:MIMAT0004518:Homo:sapiens:miR-16-2-3p	5.36831	0.0211594	0.257104	0.0822989	0.934409	0.97762
hsa-miR-142-5p:MIMAT0000433:Homo:sapiens:miR-142-5p	86.9547	0.00717913	0.0900465	0.079727	0.936454	0.97762
hsa-miR-148b-3p:MIMAT0000759:Homo:sapiens:miR-148b-3p	50.4852	-0.00638404	0.0868637	-0.073495	0.941412	0.97762
hsa-miR-196b-5p:MIMAT0001080:Homo:sapiens:miR-196b-5p	15.6728	0.0100807	0.150825	0.0668371	0.946711	0.977751
hsa-miR-132-3p:MIMAT0000426:Homo:sapiens:miR-132-3p	4.19864	0.0142874	0.27257	0.0524174	0.958196	0.984234
hsa-miR-140-3p:MIMAT0004597:Homo:sapiens:miR-140-3p	96.6184	-0.00256894	0.0821649	-0.0312656	0.975058	0.987796
hsa-miR-130b-3p:MIMAT0000691:Homo:sapiens:miR-130b-3p	7.93332	0.00594301	0.202745	0.0293128	0.976615	0.987796
hsa-miR-128-3p:MIMAT0000424:Homo:sapiens:miR-128-3p	30.6168	0.00301155	0.106041	0.0283999	0.977343	0.987796
hsa-miR-361-3p:MIMAT0004682:Homo:sapiens:miR-361-3p	13.8069	0.00296582	0.163066	0.0181879	0.985489	0.987918
hsa-miR-194-5p:MIMAT0000460:Homo:sapiens:miR-194-5p	25.3408	-0.00176651	0.116658	-0.0151427	0.987918	0.987918

## Sheet: TableS4
Supplementary table 4. Summary statistics of the longitudinal (W2 vs. W1) comparison in the Incidence group.
miRNA	baseMean	log2FoldChange	lfcSE	stat	pvalue	padj
hsa-miR-183-5p:MIMAT0000261:Homo:sapiens:miR-183-5p	29.0277	-0.372575	0.12096	-3.08015	0.00206897	0.351726
hsa-let-7d-5p:MIMAT0000065:Homo:sapiens:let-7d-5p	42.1863	-0.212769	0.077793	-2.73507	0.00623674	0.523429
hsa-let-7e-5p:MIMAT0000066:Homo:sapiens:let-7e-5p	23.6729	-0.386289	0.152883	-2.52669	0.0115143	0.523429
hsa-miR-134-5p:MIMAT0000447:Homo:sapiens:miR-134-5p	7.32608	-0.75452	0.30222	-2.49659	0.0125394	0.523429
hsa-miR-423-5p:MIMAT0004748:Homo:sapiens:miR-423-5p	125.902	-0.131163	0.0541334	-2.42295	0.015395	0.523429
hsa-miR-4732-5p:MIMAT0019855:Homo:sapiens:miR-4732-5p	11.655	-0.390013	0.173082	-2.25334	0.0242375	0.686728
hsa-miR-151a-3p:MIMAT0000757:Homo:sapiens:miR-151a-3p	55.9674	-0.180058	0.0891759	-2.01913	0.0434732	0.981838
hsa-let-7a-5p:MIMAT0000062:Homo:sapiens:let-7a-5p	150.016	-0.106762	0.0569424	-1.87491	0.0608048	0.981838
hsa-miR-29a-3p:MIMAT0000086:Homo:sapiens:miR-29a-3p	73.0222	0.173874	0.0950585	1.82913	0.0673802	0.981838
hsa-miR-3615:MIMAT0017994:Homo:sapiens:miR-3615	26.6338	0.22601	0.129968	1.73897	0.0820399	0.981838
hsa-miR-15b-3p:MIMAT0004586:Homo:sapiens:miR-15b-3p	6.09795	-0.419575	0.247947	-1.6922	0.0906088	0.981838
hsa-miR-7-5p:MIMAT0000252:Homo:sapiens:miR-7-5p	28.6847	-0.190063	0.112967	-1.68247	0.0924784	0.981838
hsa-miR-4732-3p:MIMAT0019856:Homo:sapiens:miR-4732-3p	7.05074	-0.350218	0.211341	-1.65712	0.0974954	0.981838
hsa-miR-324-5p:MIMAT0000761:Homo:sapiens:miR-324-5p	7.26618	-0.338306	0.204155	-1.65711	0.0974977	0.981838
hsa-miR-150-5p:MIMAT0000451:Homo:sapiens:miR-150-5p	34.36	0.239567	0.144637	1.65633	0.0976543	0.981838
hsa-miR-30e-5p:MIMAT0000692:Homo:sapiens:miR-30e-5p	132.995	0.0955166	0.0582816	1.63888	0.101238	0.981838
hsa-miR-320a:MIMAT0000510:Homo:sapiens:miR-320a	59.5074	-0.149797	0.0923105	-1.62276	0.104642	0.981838
hsa-miR-409-3p:MIMAT0001639:Homo:sapiens:miR-409-3p	13.3959	-0.393938	0.250613	-1.5719	0.115974	0.981838
hsa-miR-382-5p:MIMAT0000737:Homo:sapiens:miR-382-5p	9.55564	-0.348228	0.227549	-1.53034	0.125932	0.981838
hsa-miR-942-5p:MIMAT0004985:Homo:sapiens:miR-942-5p	11.3916	-0.279346	0.184521	-1.5139	0.13005	0.981838
hsa-miR-378a-3p:MIMAT0000732:Homo:sapiens:miR-378a-3p	20.5768	0.178198	0.12297	1.44912	0.147304	0.981838
hsa-miR-361-3p:MIMAT0004682:Homo:sapiens:miR-361-3p	12.0722	0.267825	0.191589	1.39791	0.162139	0.981838
hsa-miR-106a-5p:MIMAT0000103:Homo:sapiens:miR-106a-5p	7.47979	-0.341425	0.24798	-1.37683	0.168565	0.981838
hsa-miR-140-5p:MIMAT0000431:Homo:sapiens:miR-140-5p	12.1198	-0.254189	0.188159	-1.35093	0.176719	0.981838
hsa-miR-744-5p:MIMAT0004945:Homo:sapiens:miR-744-5p	18.577	-0.209447	0.157396	-1.3307	0.183287	0.981838
hsa-miR-625-3p:MIMAT0004808:Homo:sapiens:miR-625-3p	15.9994	-0.278852	0.213485	-1.30619	0.191488	0.981838
hsa-let-7b-5p:MIMAT0000063:Homo:sapiens:let-7b-5p	328.235	-0.0559802	0.0429008	-1.30488	0.191935	0.981838
hsa-miR-223-5p:MIMAT0004570:Homo:sapiens:miR-223-5p	28.9426	0.169378	0.133477	1.26897	0.204452	0.981838
hsa-let-7c-5p:MIMAT0000064:Homo:sapiens:let-7c-5p	42.8989	-0.108016	0.0852224	-1.26746	0.204993	0.981838
hsa-miR-126-5p:MIMAT0000444:Homo:sapiens:miR-126-5p	73.1887	-0.0877843	0.0697712	-1.25817	0.208329	0.981838
hsa-miR-1277-5p:MIMAT0022724:Homo:sapiens:miR-1277-5p	8.15194	-0.245174	0.196187	-1.2497	0.211409	0.981838
hsa-miR-4433b-5p:MIMAT0030413:Homo:sapiens:miR-4433b-5p	15.391	-0.273286	0.222536	-1.22806	0.219426	0.981838
hsa-miR-450b-5p:MIMAT0004909:Homo:sapiens:miR-450b-5p	5.9967	0.307902	0.251483	1.22434	0.220822	0.981838
hsa-miR-17-5p:MIMAT0000070:Homo:sapiens:miR-17-5p	17.2989	-0.199873	0.170894	-1.16957	0.242172	0.981838
hsa-miR-425-5p:MIMAT0003393:Homo:sapiens:miR-425-5p	77.5649	0.100245	0.0860393	1.16511	0.243975	0.981838
hsa-miR-432-5p:MIMAT0002814:Homo:sapiens:miR-432-5p	18.6552	-0.228486	0.198012	-1.1539	0.248541	0.981838
hsa-miR-27a-3p:MIMAT0000084:Homo:sapiens:miR-27a-3p	43.3567	0.115887	0.101132	1.1459	0.251836	0.981838
hsa-miR-146a-5p:MIMAT0000449:Homo:sapiens:miR-146a-5p	96.5605	-0.095879	0.0852804	-1.12428	0.260895	0.981838
hsa-miR-29b-3p:MIMAT0000100:Homo:sapiens:miR-29b-3p	22.7293	0.130099	0.11607	1.12087	0.262342	0.981838
hsa-miR-584-5p:MIMAT0003249:Homo:sapiens:miR-584-5p	27.8686	-0.142592	0.128001	-1.11399	0.265284	0.981838
hsa-miR-28-3p:MIMAT0004502:Homo:sapiens:miR-28-3p	16.4042	-0.203381	0.185216	-1.09807	0.272173	0.981838
hsa-let-7f-5p:MIMAT0000067:Homo:sapiens:let-7f-5p	142.089	-0.0746955	0.0683237	-1.09326	0.274279	0.981838
hsa-miR-224-5p:MIMAT0000281:Homo:sapiens:miR-224-5p	8.03562	-0.324063	0.297202	-1.09038	0.275546	0.981838
hsa-miR-301a-3p:MIMAT0000688:Homo:sapiens:miR-301a-3p	6.15572	0.256812	0.236604	1.08541	0.277742	0.981838
hsa-let-7g-5p:MIMAT0000414:Homo:sapiens:let-7g-5p	63.7934	-0.0777122	0.0726517	-1.06965	0.284775	0.981838
hsa-miR-130b-3p:MIMAT0000691:Homo:sapiens:miR-130b-3p	7.31087	-0.22459	0.212458	-1.05711	0.290463	0.981838
hsa-miR-142-3p:MIMAT0000434:Homo:sapiens:miR-142-3p	69.8379	-0.110191	0.107584	-1.02423	0.305726	0.981838
hsa-miR-141-3p:MIMAT0000432:Homo:sapiens:miR-141-3p	11.5624	0.181151	0.184906	0.979689	0.32724	0.981838
hsa-miR-215-5p:MIMAT0000272:Homo:sapiens:miR-215-5p	13.138	-0.185704	0.189878	-0.978014	0.328068	0.981838
hsa-miR-186-5p:MIMAT0000456:Homo:sapiens:miR-186-5p	29.2189	0.102146	0.104533	0.977168	0.328486	0.981838
hsa-miR-320b:MIMAT0005792:Homo:sapiens:miR-320b	18.5824	-0.133967	0.137491	-0.974369	0.329873	0.981838
hsa-miR-155-5p:MIMAT0000646:Homo:sapiens:miR-155-5p	23.8569	0.158694	0.168481	0.941908	0.34624	0.981838
hsa-miR-361-5p:MIMAT0000703:Homo:sapiens:miR-361-5p	23.6673	0.11577	0.12328	0.939081	0.347689	0.981838
hsa-miR-941:MIMAT0004984:Homo:sapiens:miR-941	6.80472	-0.214354	0.231756	-0.924909	0.355013	0.981838
hsa-miR-423-3p:MIMAT0001340:Homo:sapiens:miR-423-3p	24.7126	-0.134869	0.149952	-0.899412	0.368433	0.981838
hsa-miR-32-5p:MIMAT0000090:Homo:sapiens:miR-32-5p	25.1699	-0.0947994	0.105757	-0.896389	0.370045	0.981838
hsa-miR-181a-5p:MIMAT0000256:Homo:sapiens:miR-181a-5p	39.2286	0.116019	0.134268	0.864085	0.387541	0.981838
hsa-miR-122-5p:MIMAT0000421:Homo:sapiens:miR-122-5p	168.499	0.118631	0.138309	0.857727	0.391043	0.981838
hsa-miR-1180-3p:MIMAT0005825:Homo:sapiens:miR-1180-3p	6.48238	-0.205003	0.239972	-0.85428	0.39295	0.981838
hsa-miR-1294:MIMAT0005884:Homo:sapiens:miR-1294	4.65342	-0.209535	0.249462	-0.839947	0.400938	0.981838
hsa-miR-199b-3p:MIMAT0004563:Homo:sapiens:miR-199b-3p|hsa-miR-199a-3p:MIMAT0000232:Homo:sapiens:miR-199a-3p	99.7077	-0.0679384	0.0824856	-0.82364	0.410144	0.981838
hsa-miR-151a-5p:MIMAT0004697:Homo:sapiens:miR-151a-5p|hsa-miR-151b:MIMAT0010214:Homo:sapiens:miR-151b	4.41581	-0.202083	0.248709	-0.812527	0.41649	0.981838
hsa-miR-193a-5p:MIMAT0004614:Homo:sapiens:miR-193a-5p	12.0288	-0.143324	0.176752	-0.810874	0.417438	0.981838
hsa-miR-106b-5p:MIMAT0000680:Homo:sapiens:miR-106b-5p	7.59504	-0.164577	0.202967	-0.810855	0.417449	0.981838
hsa-miR-652-3p:MIMAT0003322:Homo:sapiens:miR-652-3p	4.46094	0.209579	0.261205	0.802355	0.422348	0.981838
hsa-miR-103a-3p:MIMAT0000101:Homo:sapiens:miR-103a-3p	80.3657	0.0599835	0.0759787	0.789478	0.429833	0.981838
hsa-miR-576-5p:MIMAT0003241:Homo:sapiens:miR-576-5p	15.1309	-0.120447	0.154127	-0.781481	0.43452	0.981838
hsa-miR-320c:MIMAT0005793:Homo:sapiens:miR-320c	15.0866	-0.113076	0.144837	-0.780709	0.434974	0.981838
hsa-miR-486-5p:MIMAT0002177:Homo:sapiens:miR-486-5p	264.097	-0.036187	0.0474402	-0.762791	0.445588	0.981838
hsa-miR-140-3p:MIMAT0004597:Homo:sapiens:miR-140-3p	86.4684	-0.0754848	0.099727	-0.756914	0.449101	0.981838
hsa-miR-20b-5p:MIMAT0001413:Homo:sapiens:miR-20b-5p	14.8208	-0.122399	0.163435	-0.748918	0.453906	0.981838
hsa-miR-130a-3p:MIMAT0000425:Homo:sapiens:miR-130a-3p	14.9378	-0.112256	0.150042	-0.74816	0.454364	0.981838
hsa-miR-30d-5p:MIMAT0000245:Homo:sapiens:miR-30d-5p	133.356	0.0376616	0.0504871	0.745964	0.455689	0.981838
hsa-miR-15a-5p:MIMAT0000068:Homo:sapiens:miR-15a-5p	38.1284	-0.0740732	0.0998924	-0.74153	0.458372	0.981838
hsa-miR-532-5p:MIMAT0002888:Homo:sapiens:miR-532-5p	14.9412	-0.12295	0.16594	-0.740931	0.458735	0.981838
hsa-miR-190b:MIMAT0004929:Homo:sapiens:miR-190b	5.20481	-0.188394	0.262487	-0.717727	0.472925	0.981838
hsa-miR-152-3p:MIMAT0000438:Homo:sapiens:miR-152-3p	11.9942	0.125892	0.176518	0.713197	0.475724	0.981838
hsa-miR-18a-5p:MIMAT0000072:Homo:sapiens:miR-18a-5p	6.28182	-0.163996	0.237443	-0.690675	0.48977	0.981838
hsa-miR-29c-3p:MIMAT0000681:Homo:sapiens:miR-29c-3p	73.1716	0.0535193	0.0814953	0.656717	0.511363	0.981838
hsa-miR-144-3p:MIMAT0000436:Homo:sapiens:miR-144-3p	28.0334	-0.0733792	0.111817	-0.656246	0.511666	0.981838
hsa-miR-194-5p:MIMAT0000460:Homo:sapiens:miR-194-5p	22.2401	-0.0766666	0.12051	-0.636183	0.524657	0.981838
hsa-miR-424-5p:MIMAT0001341:Homo:sapiens:miR-424-5p	7.107	0.128634	0.202443	0.635412	0.52516	0.981838
hsa-miR-195-5p:MIMAT0000461:Homo:sapiens:miR-195-5p	4.86513	-0.160382	0.252961	-0.634018	0.526069	0.981838
hsa-miR-338-3p:MIMAT0000763:Homo:sapiens:miR-338-3p	7.13161	0.146487	0.234793	0.623899	0.532694	0.981838
hsa-miR-483-5p:MIMAT0004761:Homo:sapiens:miR-483-5p	11.1495	-0.124934	0.202019	-0.618426	0.536294	0.981838
hsa-miR-146b-5p:MIMAT0002809:Homo:sapiens:miR-146b-5p	18.9557	-0.103728	0.169533	-0.611843	0.540641	0.981838
hsa-miR-542-3p:MIMAT0003389:Homo:sapiens:miR-542-3p	6.02033	-0.166232	0.273181	-0.608506	0.542852	0.981838
hsa-miR-190a-5p:MIMAT0000458:Homo:sapiens:miR-190a-5p	11.9642	-0.112273	0.184916	-0.607158	0.543746	0.981838
hsa-miR-10b-5p:MIMAT0000254:Homo:sapiens:miR-10b-5p	31.4313	0.0869121	0.14422	0.602634	0.546752	0.981838
hsa-miR-590-3p:MIMAT0004801:Homo:sapiens:miR-590-3p	5.60212	-0.142687	0.238473	-0.598334	0.549617	0.981838
hsa-miR-185-5p:MIMAT0000455:Homo:sapiens:miR-185-5p	44.5974	-0.0501543	0.0844295	-0.594037	0.552487	0.981838
hsa-miR-22-3p:MIMAT0000077:Homo:sapiens:miR-22-3p	35.0801	-0.0575506	0.0974621	-0.590492	0.554861	0.981838
hsa-miR-148a-3p:MIMAT0000243:Homo:sapiens:miR-148a-3p	98.0259	0.037008	0.0629809	0.587607	0.556796	0.981838
hsa-miR-143-3p:MIMAT0000435:Homo:sapiens:miR-143-3p	63.5993	0.0548201	0.0942306	0.581765	0.560725	0.981838
hsa-miR-454-3p:MIMAT0003885:Homo:sapiens:miR-454-3p	15.4976	-0.0956305	0.164621	-0.580911	0.5613	0.981838
hsa-miR-598-3p:MIMAT0003266:Homo:sapiens:miR-598-3p	5.94939	-0.135883	0.239073	-0.568375	0.56978	0.981838
hsa-miR-23b-3p:MIMAT0000418:Homo:sapiens:miR-23b-3p	13.561	0.090826	0.161095	0.563805	0.572887	0.981838
hsa-miR-205-5p:MIMAT0000266:Homo:sapiens:miR-205-5p	7.23488	-0.142545	0.255078	-0.558831	0.576277	0.981838
hsa-miR-25-3p:MIMAT0000081:Homo:sapiens:miR-25-3p	98.4577	0.0310628	0.0570891	0.544112	0.586365	0.981838
hsa-miR-23a-3p:MIMAT0000078:Homo:sapiens:miR-23a-3p	49.2536	0.0539662	0.100161	0.538794	0.590029	0.981838
hsa-miR-223-3p:MIMAT0000280:Homo:sapiens:miR-223-3p	260.688	0.0418193	0.0783248	0.533921	0.593396	0.981838
hsa-miR-125b-5p:MIMAT0000423:Homo:sapiens:miR-125b-5p	21.6297	-0.0806056	0.152903	-0.527169	0.598076	0.981838
hsa-let-7c:MI0000064:Homo:sapiens:let-7c:stem-loop	3.59514	0.131496	0.250925	0.524043	0.600249	0.981838
hsa-miR-197-3p:MIMAT0000227:Homo:sapiens:miR-197-3p	13.8532	0.08261	0.157919	0.523116	0.600893	0.981838
hsa-miR-30a-3p:MIMAT0000088:Homo:sapiens:miR-30a-3p	6.11805	0.141489	0.277157	0.510502	0.6097	0.981838
hsa-miR-1306-5p:MIMAT0022726:Homo:sapiens:miR-1306-5p	8.51865	-0.0999845	0.200701	-0.498176	0.61836	0.981838
hsa-let-7i-5p:MIMAT0000415:Homo:sapiens:let-7i-5p	174.865	0.0226794	0.0458747	0.494377	0.62104	0.981838
hsa-miR-21-5p:MIMAT0000076:Homo:sapiens:miR-21-5p	168.082	0.0274849	0.0567341	0.484451	0.628066	0.981838
hsa-miR-200a-3p:MIMAT0000682:Homo:sapiens:miR-200a-3p	6.62696	-0.120532	0.253411	-0.47564	0.634331	0.981838
hsa-miR-363-3p:MIMAT0000707:Homo:sapiens:miR-363-3p	34.5269	0.0621313	0.131004	0.474271	0.635307	0.981838
hsa-miR-128-3p:MIMAT0000424:Homo:sapiens:miR-128-3p	27.6214	0.0540433	0.118437	0.456303	0.648172	0.992696
hsa-miR-1307-5p:MIMAT0022727:Homo:sapiens:miR-1307-5p	7.8893	-0.0999976	0.230676	-0.433498	0.664653	0.993004
hsa-miR-629-5p:MIMAT0004810:Homo:sapiens:miR-629-5p	21.9046	-0.0511009	0.121176	-0.42171	0.673237	0.993004
hsa-miR-15b-5p:MIMAT0000417:Homo:sapiens:miR-15b-5p	22.3075	-0.0503681	0.121664	-0.413994	0.678878	0.993004
hsa-miR-342-3p:MIMAT0000753:Homo:sapiens:miR-342-3p	60.4987	0.0515666	0.125012	0.412492	0.679979	0.993004
hsa-miR-101-3p:MIMAT0000099:Homo:sapiens:miR-101-3p	182.49	0.0215145	0.0551993	0.38976	0.696714	0.993004
hsa-miR-192-5p:MIMAT0000222:Homo:sapiens:miR-192-5p	64.6805	-0.036799	0.0963226	-0.38204	0.702432	0.993004
hsa-miR-328-3p:MIMAT0000752:Homo:sapiens:miR-328-3p	11.8339	-0.0709083	0.19037	-0.372477	0.709538	0.993004
hsa-miR-126-3p:MIMAT0000445:Homo:sapiens:miR-126-3p	160.689	-0.0230058	0.0618679	-0.371853	0.710002	0.993004
hsa-miR-1-3p:MIMAT0000416:Homo:sapiens:miR-1-3p	11.5846	-0.0896206	0.241128	-0.371672	0.710137	0.993004
hsa-miR-125a-5p:MIMAT0000443:Homo:sapiens:miR-125a-5p	34.2789	0.0420358	0.114182	0.368148	0.712763	0.993004
hsa-miR-26b-5p:MIMAT0000083:Homo:sapiens:miR-26b-5p	96.8356	0.0192624	0.0536369	0.359125	0.719501	0.993004
hsa-miR-92a-3p:MIMAT0000092:Homo:sapiens:miR-92a-3p	169.016	0.0189435	0.0544919	0.347638	0.728112	0.993004
hsa-miR-182-5p:MIMAT0000259:Homo:sapiens:miR-182-5p	38.1196	-0.0350621	0.107442	-0.326336	0.74417	0.993004
hsa-miR-96-5p:MIMAT0000095:Homo:sapiens:miR-96-5p	8.72632	0.0705244	0.22106	0.319028	0.749705	0.993004
hsa-miR-100-5p:MIMAT0000098:Homo:sapiens:miR-100-5p	5.57895	0.0810971	0.265431	0.30553	0.759963	0.993004
hsa-miR-345-5p:MIMAT0000772:Homo:sapiens:miR-345-5p	5.91784	0.0790346	0.263638	0.299785	0.764341	0.993004
hsa-miR-92b-3p:MIMAT0003218:Homo:sapiens:miR-92b-3p	19.1922	-0.0486287	0.162976	-0.29838	0.765413	0.993004
hsa-miR-320d:MIMAT0006764:Homo:sapiens:miR-320d	6.92293	0.061634	0.219322	0.28102	0.778695	0.993004
hsa-miR-425-3p:MIMAT0001343:Homo:sapiens:miR-425-3p	13.6587	0.053727	0.192153	0.279606	0.77978	0.993004
hsa-miR-144-5p:MIMAT0004600:Homo:sapiens:miR-144-5p	28.2103	0.0376506	0.138602	0.271645	0.785895	0.993004
hsa-miR-335-5p:MIMAT0000765:Homo:sapiens:miR-335-5p	16.3713	-0.03785	0.153845	-0.246027	0.805661	0.993004
hsa-miR-98-5p:MIMAT0000096:Homo:sapiens:miR-98-5p	15.3805	-0.0369717	0.150536	-0.245601	0.805991	0.993004
hsa-miR-181b-5p:MIMAT0000257:Homo:sapiens:miR-181b-5p	18.2469	-0.0364475	0.151766	-0.240156	0.810209	0.993004
hsa-miR-99b-5p:MIMAT0000689:Homo:sapiens:miR-99b-5p	7.85636	0.0526817	0.223067	0.23617	0.813301	0.993004
hsa-miR-26a-5p:MIMAT0000082:Homo:sapiens:miR-26a-5p	90.1964	-0.0150764	0.0648402	-0.232516	0.816137	0.993004
hsa-miR-501-3p:MIMAT0004774:Homo:sapiens:miR-501-3p	5.41496	-0.0611385	0.2712	-0.225437	0.82164	0.993004
hsa-miR-20a-5p:MIMAT0000075:Homo:sapiens:miR-20a-5p	36.8289	-0.0215644	0.103401	-0.208552	0.834798	0.993004
hsa-miR-196b-5p:MIMAT0001080:Homo:sapiens:miR-196b-5p	14.1349	-0.0306336	0.150564	-0.203459	0.838776	0.993004
hsa-miR-16-5p:MIMAT0000069:Homo:sapiens:miR-16-5p	385.928	-0.00805094	0.0398978	-0.201789	0.840082	0.993004
hsa-miR-375:MIMAT0000728:Homo:sapiens:miR-375	21.5451	0.0375261	0.188146	0.199452	0.841909	0.993004
hsa-miR-30e-3p:MIMAT0000693:Homo:sapiens:miR-30e-3p	11.4188	-0.0294622	0.165939	-0.177548	0.859078	0.993004
hsa-miR-484:MIMAT0002174:Homo:sapiens:miR-484	19.844	0.0220427	0.126489	0.174266	0.861656	0.993004
hsa-miR-30c-5p:MIMAT0000244:Homo:sapiens:miR-30c-5p	12.6167	-0.0322532	0.187986	-0.171573	0.863773	0.993004
hsa-miR-451a:MIMAT0001631:Homo:sapiens:miR-451a	216.742	0.0130853	0.0800853	0.163392	0.87021	0.993004
hsa-miR-191-5p:MIMAT0000440:Homo:sapiens:miR-191-5p	75.3367	-0.0153925	0.098475	-0.156309	0.87579	0.993004
hsa-miR-107:MIMAT0000104:Homo:sapiens:miR-107	41.3701	0.0112517	0.0866888	0.129794	0.89673	0.993004
hsa-miR-93-5p:MIMAT0000093:Homo:sapiens:miR-93-5p	98.1609	-0.00626786	0.0554323	-0.113072	0.909973	0.993004
hsa-miR-664a-5p:MIMAT0005948:Homo:sapiens:miR-664a-5p	6.88055	0.0251598	0.223414	0.112615	0.910336	0.993004
hsa-miR-222-3p:MIMAT0000279:Homo:sapiens:miR-222-3p	13.9787	-0.0164164	0.163678	-0.100297	0.920109	0.993004
hsa-miR-106b-3p:MIMAT0004672:Homo:sapiens:miR-106b-3p	20.7052	0.0116655	0.127067	0.0918061	0.926852	0.993004
hsa-miR-27b-3p:MIMAT0000419:Homo:sapiens:miR-27b-3p	41.1659	-0.00788602	0.0927065	-0.0850643	0.93221	0.993004
hsa-miR-24-3p:MIMAT0000080:Homo:sapiens:miR-24-3p	52.6471	-0.00777672	0.0914949	-0.0849962	0.932264	0.993004
hsa-miR-421:MIMAT0003339:Homo:sapiens:miR-421	7.33968	-0.0180314	0.213925	-0.0842884	0.932827	0.993004
hsa-miR-142-5p:MIMAT0000433:Homo:sapiens:miR-142-5p	75.2937	0.00666069	0.0881583	0.0755537	0.939774	0.993004
hsa-miR-660-5p:MIMAT0003338:Homo:sapiens:miR-660-5p	27.2281	0.0084934	0.124901	0.0680012	0.945785	0.993004
hsa-miR-483-3p:MIMAT0002173:Homo:sapiens:miR-483-3p	9.2239	0.0176851	0.267569	0.0660955	0.947302	0.993004
hsa-miR-628-3p:MIMAT0003297:Homo:sapiens:miR-628-3p	7.50138	0.015113	0.233504	0.0647228	0.948395	0.993004
hsa-miR-374a-5p:MIMAT0000727:Homo:sapiens:miR-374a-5p	15.1224	-0.00949485	0.174469	-0.0544215	0.956599	0.993004
hsa-miR-148b-3p:MIMAT0000759:Homo:sapiens:miR-148b-3p	46.071	-0.00319122	0.0803221	-0.0397303	0.968308	0.993004
hsa-miR-99a-5p:MIMAT0000097:Homo:sapiens:miR-99a-5p	8.63568	0.00952059	0.242773	0.0392161	0.968718	0.993004
hsa-miR-19b-3p:MIMAT0000074:Homo:sapiens:miR-19b-3p	41.6753	-0.00490809	0.126974	-0.0386544	0.969166	0.993004
hsa-miR-486-3p:MIMAT0004762:Homo:sapiens:miR-486-3p	8.318	-0.00577744	0.19405	-0.029773	0.976248	0.993004
hsa-miR-340-5p:MIMAT0004692:Homo:sapiens:miR-340-5p	20.8345	-0.00332138	0.122221	-0.0271751	0.97832	0.993004
hsa-miR-10a-5p:MIMAT0000253:Homo:sapiens:miR-10a-5p	28.5731	0.00402031	0.149116	0.026961	0.978491	0.993004
hsa-miR-30a-5p:MIMAT0000087:Homo:sapiens:miR-30a-5p	50.3541	-0.0030772	0.121646	-0.0252964	0.979819	0.993004
hsa-let-7d-3p:MIMAT0004484:Homo:sapiens:let-7d-3p	21.4655	-0.00286515	0.128752	-0.0222531	0.982246	0.993004
hsa-miR-221-3p:MIMAT0000278:Homo:sapiens:miR-221-3p	46.715	-0.0023178	0.122824	-0.0188708	0.984944	0.993004
hsa-miR-19a-3p:MIMAT0000073:Homo:sapiens:miR-19a-3p	25.5621	-0.00223241	0.138742	-0.0160904	0.987162	0.993004
hsa-miR-1307-3p:MIMAT0005951:Homo:sapiens:miR-1307-3p	17.2162	-0.00148079	0.182954	-0.00809381	0.993542	0.993542

## Sheet: TableS5
Supplementary table 5. Summary statistics of the longitudinal (W2 vs. W1) comparison in the Remission group.
miRNA	baseMean	log2FoldChange	lfcSE	stat	pvalue	padj
hsa-miR-374a-5p:MIMAT0000727:Homo:sapiens:miR-374a-5p	15.1224	0.364486	0.164191	2.21989	0.0264264	0.981898
hsa-let-7d-3p:MIMAT0004484:Homo:sapiens:let-7d-3p	21.4655	-0.256528	0.122327	-2.09707	0.0359877	0.981898
hsa-miR-140-3p:MIMAT0004597:Homo:sapiens:miR-140-3p	86.4684	-0.197143	0.0961341	-2.0507	0.0402957	0.981898
hsa-miR-196b-5p:MIMAT0001080:Homo:sapiens:miR-196b-5p	14.1349	-0.267475	0.132213	-2.02307	0.0430659	0.981898
hsa-miR-26b-5p:MIMAT0000083:Homo:sapiens:miR-26b-5p	96.8356	0.0929358	0.0483137	1.92359	0.0544058	0.981898
hsa-miR-532-5p:MIMAT0002888:Homo:sapiens:miR-532-5p	14.9412	-0.286528	0.15166	-1.88929	0.0588536	0.981898
hsa-miR-20a-5p:MIMAT0000075:Homo:sapiens:miR-20a-5p	36.8289	0.179869	0.0963901	1.86605	0.0620345	0.981898
hsa-miR-652-3p:MIMAT0003322:Homo:sapiens:miR-652-3p	4.46094	0.461002	0.247088	1.86574	0.0620783	0.981898
hsa-miR-148a-3p:MIMAT0000243:Homo:sapiens:miR-148a-3p	98.0259	-0.104952	0.0583458	-1.79879	0.0720522	0.981898
hsa-miR-451a:MIMAT0001631:Homo:sapiens:miR-451a	216.742	0.130714	0.0782014	1.6715	0.094623	0.981898
hsa-miR-486-3p:MIMAT0004762:Homo:sapiens:miR-486-3p	8.318	0.304331	0.184424	1.65017	0.0989084	0.981898
hsa-miR-151a-5p:MIMAT0004697:Homo:sapiens:miR-151a-5p|hsa-miR-151b:MIMAT0010214:Homo:sapiens:miR-151b	4.41581	0.35614	0.217755	1.63551	0.101942	0.981898
hsa-miR-421:MIMAT0003339:Homo:sapiens:miR-421	7.33968	0.307097	0.193157	1.58989	0.111861	0.981898
hsa-miR-197-3p:MIMAT0000227:Homo:sapiens:miR-197-3p	13.8532	-0.226302	0.150546	-1.50321	0.132784	0.981898
hsa-miR-30a-3p:MIMAT0000088:Homo:sapiens:miR-30a-3p	6.11805	0.362482	0.247536	1.46436	0.143095	0.981898
hsa-miR-660-5p:MIMAT0003338:Homo:sapiens:miR-660-5p	27.2281	-0.1654	0.116758	-1.4166	0.156599	0.981898
hsa-miR-320c:MIMAT0005793:Homo:sapiens:miR-320c	15.0866	0.181087	0.129113	1.40255	0.160753	0.981898
hsa-miR-200a-3p:MIMAT0000682:Homo:sapiens:miR-200a-3p	6.62696	0.317417	0.233684	1.35832	0.174363	0.981898
hsa-miR-222-3p:MIMAT0000279:Homo:sapiens:miR-222-3p	13.9787	0.200661	0.149601	1.34131	0.179821	0.981898
hsa-miR-186-5p:MIMAT0000456:Homo:sapiens:miR-186-5p	29.2189	0.129534	0.0982882	1.3179	0.187537	0.981898
hsa-miR-450b-5p:MIMAT0004909:Homo:sapiens:miR-450b-5p	5.9967	-0.310625	0.238936	-1.30003	0.193591	0.981898
hsa-let-7g-5p:MIMAT0000414:Homo:sapiens:let-7g-5p	63.7934	0.082038	0.0674359	1.21653	0.223782	0.981898
hsa-miR-30e-3p:MIMAT0000693:Homo:sapiens:miR-30e-3p	11.4188	-0.179186	0.149539	-1.19826	0.230817	0.981898
hsa-miR-182-5p:MIMAT0000259:Homo:sapiens:miR-182-5p	38.1196	0.120318	0.101245	1.18838	0.234683	0.981898
hsa-miR-423-5p:MIMAT0004748:Homo:sapiens:miR-423-5p	125.902	-0.0604557	0.0512674	-1.17922	0.238309	0.981898
hsa-miR-215-5p:MIMAT0000272:Homo:sapiens:miR-215-5p	13.138	0.210321	0.180341	1.16624	0.243517	0.981898
hsa-miR-363-3p:MIMAT0000707:Homo:sapiens:miR-363-3p	34.5269	0.142989	0.124163	1.15162	0.249476	0.981898
hsa-miR-15b-3p:MIMAT0004586:Homo:sapiens:miR-15b-3p	6.09795	0.264256	0.233119	1.13357	0.256976	0.981898
hsa-miR-3615:MIMAT0017994:Homo:sapiens:miR-3615	26.6338	-0.137968	0.125069	-1.10313	0.269969	0.981898
hsa-miR-221-3p:MIMAT0000278:Homo:sapiens:miR-221-3p	46.715	0.129103	0.117564	1.09816	0.272137	0.981898
hsa-miR-23b-3p:MIMAT0000418:Homo:sapiens:miR-23b-3p	13.561	0.155399	0.142483	1.09065	0.275426	0.981898
hsa-miR-432-5p:MIMAT0002814:Homo:sapiens:miR-432-5p	18.6552	-0.197528	0.182605	-1.08173	0.279373	0.981898
hsa-miR-1307-5p:MIMAT0022727:Homo:sapiens:miR-1307-5p	7.8893	0.217531	0.210928	1.03131	0.302397	0.981898
hsa-miR-106b-5p:MIMAT0000680:Homo:sapiens:miR-106b-5p	7.59504	0.186915	0.182434	1.02456	0.30557	0.981898
hsa-miR-140-5p:MIMAT0000431:Homo:sapiens:miR-140-5p	12.1198	-0.181371	0.177532	-1.02162	0.30696	0.981898
hsa-miR-152-3p:MIMAT0000438:Homo:sapiens:miR-152-3p	11.9942	0.163065	0.160553	1.01565	0.309798	0.981898
hsa-miR-195-5p:MIMAT0000461:Homo:sapiens:miR-195-5p	4.86513	0.22578	0.224576	1.00536	0.314725	0.981898
hsa-miR-28-3p:MIMAT0004502:Homo:sapiens:miR-28-3p	16.4042	0.167789	0.167348	1.00263	0.316037	0.981898
hsa-miR-142-3p:MIMAT0000434:Homo:sapiens:miR-142-3p	69.8379	-0.102944	0.103011	-0.999345	0.317628	0.981898
hsa-miR-194-5p:MIMAT0000460:Homo:sapiens:miR-194-5p	22.2401	0.117079	0.117866	0.99332	0.320554	0.981898
hsa-miR-375:MIMAT0000728:Homo:sapiens:miR-375	21.5451	0.175299	0.177063	0.990036	0.322156	0.981898
hsa-miR-27a-3p:MIMAT0000084:Homo:sapiens:miR-27a-3p	43.3567	-0.0961584	0.101056	-0.951534	0.341333	0.981898
hsa-miR-598-3p:MIMAT0003266:Homo:sapiens:miR-598-3p	5.94939	0.211951	0.22614	0.937257	0.348627	0.981898
hsa-miR-320b:MIMAT0005792:Homo:sapiens:miR-320b	18.5824	0.115803	0.124704	0.928623	0.353085	0.981898
hsa-miR-148b-3p:MIMAT0000759:Homo:sapiens:miR-148b-3p	46.071	-0.0678779	0.0732686	-0.926425	0.354225	0.981898
hsa-miR-185-5p:MIMAT0000455:Homo:sapiens:miR-185-5p	44.5974	-0.0727973	0.078579	-0.926422	0.354227	0.981898
hsa-miR-27b-3p:MIMAT0000419:Homo:sapiens:miR-27b-3p	41.1659	0.0776074	0.0844346	0.919141	0.358022	0.981898
hsa-miR-10a-5p:MIMAT0000253:Homo:sapiens:miR-10a-5p	28.5731	0.128093	0.140341	0.912726	0.361387	0.981898
hsa-miR-141-3p:MIMAT0000432:Homo:sapiens:miR-141-3p	11.5624	-0.154467	0.174133	-0.887061	0.375046	0.981898
hsa-miR-301a-3p:MIMAT0000688:Homo:sapiens:miR-301a-3p	6.15572	0.192285	0.221563	0.867857	0.385473	0.981898
hsa-miR-92a-3p:MIMAT0000092:Homo:sapiens:miR-92a-3p	169.016	0.0450378	0.0521502	0.863617	0.387798	0.981898
hsa-miR-328-3p:MIMAT0000752:Homo:sapiens:miR-328-3p	11.8339	-0.144311	0.168116	-0.858403	0.39067	0.981898
hsa-miR-106b-3p:MIMAT0004672:Homo:sapiens:miR-106b-3p	20.7052	0.0978829	0.115745	0.845675	0.397734	0.981898
hsa-let-7f-5p:MIMAT0000067:Homo:sapiens:let-7f-5p	142.089	-0.0545127	0.0648128	-0.841078	0.400304	0.981898
hsa-miR-424-5p:MIMAT0001341:Homo:sapiens:miR-424-5p	7.107	0.153176	0.182858	0.837673	0.402214	0.981898
hsa-miR-100-5p:MIMAT0000098:Homo:sapiens:miR-100-5p	5.57895	0.201681	0.241325	0.835725	0.403309	0.981898
hsa-miR-103a-3p:MIMAT0000101:Homo:sapiens:miR-103a-3p	80.3657	0.0596416	0.0716825	0.832024	0.405395	0.981898
hsa-miR-15a-5p:MIMAT0000068:Homo:sapiens:miR-15a-5p	38.1284	0.0776634	0.0940452	0.825809	0.408913	0.981898
hsa-miR-125a-5p:MIMAT0000443:Homo:sapiens:miR-125a-5p	34.2789	-0.0853201	0.10347	-0.824585	0.409607	0.981898
hsa-let-7d-5p:MIMAT0000065:Homo:sapiens:let-7d-5p	42.1863	-0.0567454	0.0692182	-0.819805	0.412327	0.981898
hsa-miR-1-3p:MIMAT0000416:Homo:sapiens:miR-1-3p	11.5846	0.180543	0.223432	0.808043	0.419066	0.981898
hsa-miR-107:MIMAT0000104:Homo:sapiens:miR-107	41.3701	0.0646838	0.0803611	0.804914	0.420869	0.981898
hsa-miR-19b-3p:MIMAT0000074:Homo:sapiens:miR-19b-3p	41.6753	0.0964013	0.120962	0.796959	0.425475	0.981898
hsa-miR-382-5p:MIMAT0000737:Homo:sapiens:miR-382-5p	9.55564	-0.158931	0.200601	-0.792274	0.428201	0.981898
hsa-miR-128-3p:MIMAT0000424:Homo:sapiens:miR-128-3p	27.6214	0.0856243	0.110693	0.773529	0.43921	0.981898
hsa-let-7e-5p:MIMAT0000066:Homo:sapiens:let-7e-5p	23.6729	-0.106492	0.139798	-0.761759	0.446204	0.981898
hsa-let-7c-5p:MIMAT0000064:Homo:sapiens:let-7c-5p	42.8989	0.0559832	0.073834	0.758231	0.448313	0.981898
hsa-miR-7-5p:MIMAT0000252:Homo:sapiens:miR-7-5p	28.6847	-0.079562	0.105421	-0.75471	0.450423	0.981898
hsa-miR-338-3p:MIMAT0000763:Homo:sapiens:miR-338-3p	7.13161	0.163893	0.219931	0.745201	0.45615	0.981898
hsa-miR-1277-5p:MIMAT0022724:Homo:sapiens:miR-1277-5p	8.15194	-0.130986	0.175877	-0.744757	0.456419	0.981898
hsa-miR-425-3p:MIMAT0001343:Homo:sapiens:miR-425-3p	13.6587	0.130667	0.175665	0.74384	0.456973	0.981898
hsa-miR-190a-5p:MIMAT0000458:Homo:sapiens:miR-190a-5p	11.9642	0.12181	0.167638	0.726623	0.467457	0.981898
hsa-miR-26a-5p:MIMAT0000082:Homo:sapiens:miR-26a-5p	90.1964	0.0441662	0.0609086	0.725123	0.468377	0.981898
hsa-miR-205-5p:MIMAT0000266:Homo:sapiens:miR-205-5p	7.23488	0.167156	0.235512	0.709754	0.477857	0.981898
hsa-miR-4433b-5p:MIMAT0030413:Homo:sapiens:miR-4433b-5p	15.391	-0.143486	0.203098	-0.706487	0.479885	0.981898
hsa-miR-1180-3p:MIMAT0005825:Homo:sapiens:miR-1180-3p	6.48238	-0.151697	0.219878	-0.689915	0.490247	0.981898
hsa-miR-142-5p:MIMAT0000433:Homo:sapiens:miR-142-5p	75.2937	-0.057718	0.0856094	-0.674202	0.500183	0.981898
hsa-miR-199b-3p:MIMAT0004563:Homo:sapiens:miR-199b-3p|hsa-miR-199a-3p:MIMAT0000232:Homo:sapiens:miR-199a-3p	99.7077	-0.0521916	0.0777337	-0.671416	0.501956	0.981898
hsa-miR-15b-5p:MIMAT0000417:Homo:sapiens:miR-15b-5p	22.3075	-0.0751325	0.112688	-0.666729	0.504945	0.981898
hsa-miR-584-5p:MIMAT0003249:Homo:sapiens:miR-584-5p	27.8686	0.0755037	0.11343	0.665641	0.505641	0.981898
hsa-miR-224-5p:MIMAT0000281:Homo:sapiens:miR-224-5p	8.03562	0.162443	0.248319	0.65417	0.513002	0.981898
hsa-miR-99a-5p:MIMAT0000097:Homo:sapiens:miR-99a-5p	8.63568	-0.147627	0.226365	-0.652162	0.514296	0.981898
hsa-let-7b-5p:MIMAT0000063:Homo:sapiens:let-7b-5p	328.235	-0.0262143	0.0407505	-0.643289	0.520037	0.981898
hsa-miR-340-5p:MIMAT0004692:Homo:sapiens:miR-340-5p	20.8345	-0.0726955	0.114066	-0.63731	0.523923	0.981898
hsa-miR-320d:MIMAT0006764:Homo:sapiens:miR-320d	6.92293	0.1214	0.191034	0.635489	0.52511	0.981898
hsa-miR-93-5p:MIMAT0000093:Homo:sapiens:miR-93-5p	98.1609	0.0314907	0.050418	0.624592	0.532239	0.981898
hsa-miR-22-3p:MIMAT0000077:Homo:sapiens:miR-22-3p	35.0801	0.0564476	0.0909418	0.620701	0.534797	0.981898
hsa-miR-590-3p:MIMAT0004801:Homo:sapiens:miR-590-3p	5.60212	0.129051	0.209804	0.6151	0.538489	0.981898
hsa-miR-130a-3p:MIMAT0000425:Homo:sapiens:miR-130a-3p	14.9378	0.0846575	0.138337	0.611966	0.54056	0.981898
hsa-miR-483-5p:MIMAT0004761:Homo:sapiens:miR-483-5p	11.1495	-0.108487	0.186064	-0.583063	0.559851	0.981898
hsa-miR-486-5p:MIMAT0002177:Homo:sapiens:miR-486-5p	264.097	-0.0258923	0.0453372	-0.571106	0.567928	0.981898
hsa-miR-23a-3p:MIMAT0000078:Homo:sapiens:miR-23a-3p	49.2536	-0.0520695	0.0963306	-0.540529	0.588833	0.981898
hsa-miR-144-5p:MIMAT0004600:Homo:sapiens:miR-144-5p	28.2103	-0.0698183	0.131954	-0.529112	0.596728	0.981898
hsa-miR-106a-5p:MIMAT0000103:Homo:sapiens:miR-106a-5p	7.47979	0.120088	0.227969	0.526775	0.59835	0.981898
hsa-miR-190b:MIMAT0004929:Homo:sapiens:miR-190b	5.20481	0.12503	0.237958	0.52543	0.599284	0.981898
hsa-miR-193a-5p:MIMAT0004614:Homo:sapiens:miR-193a-5p	12.0288	-0.0839879	0.162597	-0.516541	0.605477	0.981898
hsa-miR-664a-5p:MIMAT0005948:Homo:sapiens:miR-664a-5p	6.88055	-0.0950003	0.193415	-0.491174	0.623303	0.981898
hsa-miR-98-5p:MIMAT0000096:Homo:sapiens:miR-98-5p	15.3805	-0.0646697	0.132617	-0.487641	0.625804	0.981898
hsa-miR-144-3p:MIMAT0000436:Homo:sapiens:miR-144-3p	28.0334	0.0520767	0.107793	0.483116	0.629013	0.981898
hsa-miR-183-5p:MIMAT0000261:Homo:sapiens:miR-183-5p	29.0277	-0.0546651	0.113197	-0.482919	0.629153	0.981898
hsa-miR-409-3p:MIMAT0001639:Homo:sapiens:miR-409-3p	13.3959	-0.107171	0.222267	-0.482173	0.629683	0.981898
hsa-miR-21-5p:MIMAT0000076:Homo:sapiens:miR-21-5p	168.082	-0.025795	0.0539878	-0.477792	0.632798	0.981898
hsa-miR-223-3p:MIMAT0000280:Homo:sapiens:miR-223-3p	260.688	-0.0370741	0.079196	-0.468131	0.639691	0.981898
hsa-miR-20b-5p:MIMAT0001413:Homo:sapiens:miR-20b-5p	14.8208	0.0687503	0.151803	0.452892	0.650627	0.981898
hsa-miR-542-3p:MIMAT0003389:Homo:sapiens:miR-542-3p	6.02033	0.11504	0.254777	0.451534	0.651605	0.981898
hsa-miR-146a-5p:MIMAT0000449:Homo:sapiens:miR-146a-5p	96.5605	-0.0357991	0.0800509	-0.447204	0.654728	0.981898
hsa-miR-1306-5p:MIMAT0022726:Homo:sapiens:miR-1306-5p	8.51865	-0.0805096	0.183677	-0.438321	0.661154	0.981898
hsa-miR-191-5p:MIMAT0000440:Homo:sapiens:miR-191-5p	75.3367	-0.0414933	0.095092	-0.436349	0.662583	0.981898
hsa-let-7a-5p:MIMAT0000062:Homo:sapiens:let-7a-5p	150.016	-0.0235007	0.0547401	-0.429314	0.667695	0.981898
hsa-miR-361-3p:MIMAT0004682:Homo:sapiens:miR-361-3p	12.0722	0.0732607	0.172296	0.425203	0.670689	0.981898
hsa-miR-151a-3p:MIMAT0000757:Homo:sapiens:miR-151a-3p	55.9674	-0.0349992	0.0839971	-0.416671	0.676919	0.981898
hsa-miR-150-5p:MIMAT0000451:Homo:sapiens:miR-150-5p	34.36	-0.057571	0.140761	-0.408999	0.682541	0.981898
hsa-miR-92b-3p:MIMAT0003218:Homo:sapiens:miR-92b-3p	19.1922	0.060084	0.152804	0.393211	0.694164	0.981898
hsa-miR-1294:MIMAT0005884:Homo:sapiens:miR-1294	4.65342	0.0834043	0.212823	0.391895	0.695136	0.981898
hsa-miR-143-3p:MIMAT0000435:Homo:sapiens:miR-143-3p	63.5993	0.0344437	0.0905576	0.380351	0.703685	0.981898
hsa-miR-126-3p:MIMAT0000445:Homo:sapiens:miR-126-3p	160.689	0.0231566	0.0615801	0.376039	0.706888	0.981898
hsa-miR-32-5p:MIMAT0000090:Homo:sapiens:miR-32-5p	25.1699	-0.0354731	0.0956742	-0.37077	0.710809	0.981898
hsa-miR-130b-3p:MIMAT0000691:Homo:sapiens:miR-130b-3p	7.31087	0.0694983	0.189286	0.367161	0.713499	0.981898
hsa-miR-942-5p:MIMAT0004985:Homo:sapiens:miR-942-5p	11.3916	0.0616596	0.171379	0.359784	0.719008	0.981898
hsa-miR-146b-5p:MIMAT0002809:Homo:sapiens:miR-146b-5p	18.9557	0.0544156	0.152377	0.357113	0.721008	0.981898
hsa-miR-29c-3p:MIMAT0000681:Homo:sapiens:miR-29c-3p	73.1716	-0.0273087	0.0777903	-0.351055	0.725547	0.981898
hsa-miR-181a-5p:MIMAT0000256:Homo:sapiens:miR-181a-5p	39.2286	-0.0452857	0.129142	-0.350666	0.725839	0.981898
hsa-miR-335-5p:MIMAT0000765:Homo:sapiens:miR-335-5p	16.3713	-0.0505429	0.146568	-0.344842	0.730213	0.981898
hsa-miR-30c-5p:MIMAT0000244:Homo:sapiens:miR-30c-5p	12.6167	0.057681	0.167767	0.343817	0.730984	0.981898
hsa-miR-125b-5p:MIMAT0000423:Homo:sapiens:miR-125b-5p	21.6297	0.0490496	0.143542	0.341708	0.73257	0.981898
hsa-miR-96-5p:MIMAT0000095:Homo:sapiens:miR-96-5p	8.72632	0.07204	0.212105	0.339644	0.734125	0.981898
hsa-miR-99b-5p:MIMAT0000689:Homo:sapiens:miR-99b-5p	7.85636	0.0685717	0.203025	0.337749	0.735552	0.981898
hsa-miR-25-3p:MIMAT0000081:Homo:sapiens:miR-25-3p	98.4577	-0.0172289	0.0530855	-0.32455	0.745521	0.981898
hsa-miR-4732-3p:MIMAT0019856:Homo:sapiens:miR-4732-3p	7.05074	0.0594809	0.191234	0.311036	0.755773	0.981898
hsa-miR-324-5p:MIMAT0000761:Homo:sapiens:miR-324-5p	7.26618	-0.0571989	0.184319	-0.310326	0.756313	0.981898
hsa-let-7c:MI0000064:Homo:sapiens:let-7c:stem-loop	3.59514	-0.0688249	0.227092	-0.30307	0.761836	0.981898
hsa-miR-378a-3p:MIMAT0000732:Homo:sapiens:miR-378a-3p	20.5768	0.0342552	0.113562	0.301644	0.762923	0.981898
hsa-miR-1307-3p:MIMAT0005951:Homo:sapiens:miR-1307-3p	17.2162	-0.0497831	0.16947	-0.293757	0.768943	0.981898
hsa-miR-501-3p:MIMAT0004774:Homo:sapiens:miR-501-3p	5.41496	0.0737584	0.262404	0.281087	0.778644	0.981898
hsa-miR-320a:MIMAT0000510:Homo:sapiens:miR-320a	59.5074	-0.0232259	0.0862437	-0.269305	0.787695	0.981898
hsa-miR-29a-3p:MIMAT0000086:Homo:sapiens:miR-29a-3p	73.0222	-0.0234891	0.0913901	-0.257021	0.797163	0.981898
hsa-miR-122-5p:MIMAT0000421:Homo:sapiens:miR-122-5p	168.499	0.0350033	0.13656	0.256322	0.797702	0.981898
hsa-miR-134-5p:MIMAT0000447:Homo:sapiens:miR-134-5p	7.32608	-0.0666488	0.262778	-0.253632	0.79978	0.981898
hsa-miR-454-3p:MIMAT0003885:Homo:sapiens:miR-454-3p	15.4976	0.0376884	0.150956	0.249665	0.802846	0.981898
hsa-miR-16-5p:MIMAT0000069:Homo:sapiens:miR-16-5p	385.928	0.00864439	0.0384467	0.224841	0.822103	0.985165
hsa-miR-223-5p:MIMAT0004570:Homo:sapiens:miR-223-5p	28.9426	-0.0274524	0.1237	-0.221927	0.824371	0.985165
hsa-miR-425-5p:MIMAT0003393:Homo:sapiens:miR-425-5p	77.5649	0.0166767	0.0828393	0.201313	0.840454	0.985165
hsa-miR-181b-5p:MIMAT0000257:Homo:sapiens:miR-181b-5p	18.2469	0.0284443	0.143322	0.198464	0.842682	0.985165
hsa-miR-101-3p:MIMAT0000099:Homo:sapiens:miR-101-3p	182.49	0.0100681	0.0534242	0.188456	0.850519	0.985165
hsa-miR-342-3p:MIMAT0000753:Homo:sapiens:miR-342-3p	60.4987	0.0229935	0.122084	0.188342	0.850609	0.985165
hsa-miR-18a-5p:MIMAT0000072:Homo:sapiens:miR-18a-5p	6.28182	0.0397784	0.217618	0.18279	0.854963	0.985165
hsa-miR-192-5p:MIMAT0000222:Homo:sapiens:miR-192-5p	64.6805	-0.0169102	0.0934546	-0.180945	0.85641	0.985165
hsa-miR-484:MIMAT0002174:Homo:sapiens:miR-484	19.844	-0.0197335	0.117214	-0.168354	0.866305	0.985165
hsa-miR-17-5p:MIMAT0000070:Homo:sapiens:miR-17-5p	17.2989	0.0261948	0.159254	0.164484	0.86935	0.985165
hsa-miR-30d-5p:MIMAT0000245:Homo:sapiens:miR-30d-5p	133.356	-0.00737403	0.0455074	-0.16204	0.871274	0.985165
hsa-miR-423-3p:MIMAT0001340:Homo:sapiens:miR-423-3p	24.7126	0.02256	0.143478	0.157237	0.875058	0.985165
hsa-miR-10b-5p:MIMAT0000254:Homo:sapiens:miR-10b-5p	31.4313	-0.015856	0.135741	-0.11681	0.90701	0.988693
hsa-let-7i-5p:MIMAT0000415:Homo:sapiens:let-7i-5p	174.865	-0.00481231	0.0434997	-0.110629	0.911911	0.988693
hsa-miR-941:MIMAT0004984:Homo:sapiens:miR-941	6.80472	0.0205073	0.218708	0.0937657	0.925295	0.988693
hsa-miR-629-5p:MIMAT0004810:Homo:sapiens:miR-629-5p	21.9046	0.01002	0.11112	0.0901726	0.92815	0.988693
hsa-miR-625-3p:MIMAT0004808:Homo:sapiens:miR-625-3p	15.9994	0.0172306	0.192412	0.0895507	0.928644	0.988693
hsa-miR-744-5p:MIMAT0004945:Homo:sapiens:miR-744-5p	18.577	-0.0122952	0.144442	-0.0851218	0.932165	0.988693
hsa-miR-345-5p:MIMAT0000772:Homo:sapiens:miR-345-5p	5.91784	0.0205617	0.245897	0.0836192	0.933359	0.988693
hsa-miR-4732-5p:MIMAT0019855:Homo:sapiens:miR-4732-5p	11.655	-0.0129493	0.158455	-0.0817221	0.934868	0.988693
hsa-miR-628-3p:MIMAT0003297:Homo:sapiens:miR-628-3p	7.50138	-0.0160556	0.210598	-0.0762383	0.93923	0.988693
hsa-miR-155-5p:MIMAT0000646:Homo:sapiens:miR-155-5p	23.8569	0.0111253	0.155712	0.0714482	0.943041	0.988693
hsa-miR-24-3p:MIMAT0000080:Homo:sapiens:miR-24-3p	52.6471	-0.00535951	0.0885217	-0.0605445	0.951722	0.988693
hsa-miR-29b-3p:MIMAT0000100:Homo:sapiens:miR-29b-3p	22.7293	0.00598694	0.109711	0.0545702	0.956481	0.988693
hsa-miR-126-5p:MIMAT0000444:Homo:sapiens:miR-126-5p	73.1887	-0.0031448	0.0664316	-0.0473389	0.962243	0.988693
hsa-miR-19a-3p:MIMAT0000073:Homo:sapiens:miR-19a-3p	25.5621	0.00589073	0.13194	0.0446472	0.964389	0.988693
hsa-miR-483-3p:MIMAT0002173:Homo:sapiens:miR-483-3p	9.2239	-0.00782603	0.249225	-0.0314015	0.974949	0.988693
hsa-miR-30e-5p:MIMAT0000692:Homo:sapiens:miR-30e-5p	132.995	0.001686	0.0552585	0.0305112	0.975659	0.988693
hsa-miR-361-5p:MIMAT0000703:Homo:sapiens:miR-361-5p	23.6673	0.00182439	0.116033	0.015723	0.987455	0.988693
hsa-miR-576-5p:MIMAT0003241:Homo:sapiens:miR-576-5p	15.1309	-0.00204475	0.141078	-0.0144938	0.988436	0.988693
hsa-miR-30a-5p:MIMAT0000087:Homo:sapiens:miR-30a-5p	50.3541	-0.00167129	0.11793	-0.0141719	0.988693	0.988693

## Sheet: TableS6
Supplementary table 5. Summary statistics of the longitudinal (W2 vs. W1) comparison in the Persistence group.
miRNA	baseMean	log2FoldChange	lfcSE	stat	pvalue	padj
hsa-miR-584-5p:MIMAT0003249:Homo:sapiens:miR-584-5p	27.8686	-0.307459	0.0988636	-3.10993	0.00187133	0.318127
hsa-miR-99b-5p:MIMAT0000689:Homo:sapiens:miR-99b-5p	7.85636	-0.411488	0.176851	-2.32674	0.0199789	0.792641
hsa-miR-483-3p:MIMAT0002173:Homo:sapiens:miR-483-3p	9.2239	-0.489432	0.211889	-2.30985	0.0208965	0.792641
hsa-miR-223-5p:MIMAT0004570:Homo:sapiens:miR-223-5p	28.9426	0.22971	0.105681	2.17362	0.0297339	0.792641
hsa-miR-4433b-5p:MIMAT0030413:Homo:sapiens:miR-4433b-5p	15.391	-0.352534	0.171077	-2.06067	0.0393344	0.792641
hsa-miR-424-5p:MIMAT0001341:Homo:sapiens:miR-424-5p	7.107	0.312931	0.156945	1.99389	0.0461645	0.792641
hsa-let-7e-5p:MIMAT0000066:Homo:sapiens:let-7e-5p	23.6729	-0.238911	0.120305	-1.98589	0.0470458	0.792641
hsa-miR-199b-3p:MIMAT0004563:Homo:sapiens:miR-199b-3p|hsa-miR-199a-3p:MIMAT0000232:Homo:sapiens:miR-199a-3p	99.7077	-0.130119	0.0657909	-1.97777	0.0479545	0.792641
hsa-miR-409-3p:MIMAT0001639:Homo:sapiens:miR-409-3p	13.3959	-0.372684	0.191982	-1.94124	0.0522291	0.792641
hsa-miR-103a-3p:MIMAT0000101:Homo:sapiens:miR-103a-3p	80.3657	-0.112393	0.0605026	-1.85766	0.0632179	0.792641
hsa-miR-382-5p:MIMAT0000737:Homo:sapiens:miR-382-5p	9.55564	-0.295568	0.1697	-1.74171	0.0815591	0.792641
hsa-miR-151a-5p:MIMAT0004697:Homo:sapiens:miR-151a-5p|hsa-miR-151b:MIMAT0010214:Homo:sapiens:miR-151b	4.41581	-0.348908	0.200362	-1.74138	0.0816165	0.792641
hsa-miR-195-5p:MIMAT0000461:Homo:sapiens:miR-195-5p	4.86513	-0.336421	0.198137	-1.69792	0.0895236	0.792641
hsa-miR-361-5p:MIMAT0000703:Homo:sapiens:miR-361-5p	23.6673	0.161604	0.0965447	1.67388	0.0941539	0.792641
hsa-miR-142-5p:MIMAT0000433:Homo:sapiens:miR-142-5p	75.2937	0.118702	0.0709544	1.67294	0.0943391	0.792641
hsa-miR-130a-3p:MIMAT0000425:Homo:sapiens:miR-130a-3p	14.9378	-0.199018	0.120197	-1.65577	0.0977686	0.792641
hsa-miR-126-5p:MIMAT0000444:Homo:sapiens:miR-126-5p	73.1887	-0.0899135	0.0548688	-1.6387	0.101276	0.792641
hsa-miR-134-5p:MIMAT0000447:Homo:sapiens:miR-134-5p	7.32608	-0.373257	0.228592	-1.63285	0.1025	0.792641
hsa-miR-423-5p:MIMAT0004748:Homo:sapiens:miR-423-5p	125.902	0.0707938	0.0434446	1.62952	0.103204	0.792641
hsa-let-7f-5p:MIMAT0000067:Homo:sapiens:let-7f-5p	142.089	-0.0889293	0.0546086	-1.62849	0.103422	0.792641
hsa-miR-223-3p:MIMAT0000280:Homo:sapiens:miR-223-3p	260.688	0.103705	0.0641933	1.61552	0.106199	0.792641
hsa-miR-30a-3p:MIMAT0000088:Homo:sapiens:miR-30a-3p	6.11805	-0.346833	0.215176	-1.61185	0.106994	0.792641
hsa-miR-432-5p:MIMAT0002814:Homo:sapiens:miR-432-5p	18.6552	-0.247323	0.157276	-1.57254	0.115825	0.792641
hsa-miR-125b-5p:MIMAT0000423:Homo:sapiens:miR-125b-5p	21.6297	-0.186377	0.118698	-1.57018	0.116373	0.792641
hsa-miR-151a-3p:MIMAT0000757:Homo:sapiens:miR-151a-3p	55.9674	-0.107776	0.0694581	-1.55167	0.12074	0.792641
hsa-let-7d-5p:MIMAT0000065:Homo:sapiens:let-7d-5p	42.1863	-0.0925388	0.0599102	-1.54462	0.122437	0.792641
hsa-miR-23a-3p:MIMAT0000078:Homo:sapiens:miR-23a-3p	49.2536	0.123848	0.080919	1.53051	0.12589	0.792641
hsa-miR-625-3p:MIMAT0004808:Homo:sapiens:miR-625-3p	15.9994	-0.244662	0.162348	-1.50702	0.131806	0.800249
hsa-let-7c-5p:MIMAT0000064:Homo:sapiens:let-7c-5p	42.8989	-0.0949569	0.0657809	-1.44353	0.14887	0.835612
hsa-miR-29a-3p:MIMAT0000086:Homo:sapiens:miR-29a-3p	73.0222	0.108155	0.0770829	1.40311	0.160586	0.835612
hsa-miR-152-3p:MIMAT0000438:Homo:sapiens:miR-152-3p	11.9942	-0.190828	0.136968	-1.39323	0.163551	0.835612
hsa-miR-320c:MIMAT0005793:Homo:sapiens:miR-320c	15.0866	-0.156787	0.113279	-1.38407	0.166336	0.835612
hsa-miR-27b-3p:MIMAT0000419:Homo:sapiens:miR-27b-3p	41.1659	-0.1022	0.0738699	-1.38351	0.166508	0.835612
hsa-miR-628-3p:MIMAT0003297:Homo:sapiens:miR-628-3p	7.50138	-0.241006	0.175135	-1.37611	0.168786	0.835612
hsa-miR-664a-5p:MIMAT0005948:Homo:sapiens:miR-664a-5p	6.88055	-0.235477	0.172424	-1.36569	0.172038	0.835612
hsa-miR-1180-3p:MIMAT0005825:Homo:sapiens:miR-1180-3p	6.48238	-0.254021	0.195657	-1.2983	0.194186	0.889091
hsa-miR-16-5p:MIMAT0000069:Homo:sapiens:miR-16-5p	385.928	0.0420578	0.0324924	1.29439	0.195531	0.889091
hsa-miR-107:MIMAT0000104:Homo:sapiens:miR-107	41.3701	-0.0860169	0.0682437	-1.26044	0.207512	0.889091
hsa-miR-744-5p:MIMAT0004945:Homo:sapiens:miR-744-5p	18.577	-0.15465	0.12428	-1.24437	0.213364	0.889091
hsa-miR-576-5p:MIMAT0003241:Homo:sapiens:miR-576-5p	15.1309	0.15134	0.122011	1.24038	0.214837	0.889091
hsa-miR-142-3p:MIMAT0000434:Homo:sapiens:miR-142-3p	69.8379	-0.107244	0.0870958	-1.23134	0.218198	0.889091
hsa-miR-197-3p:MIMAT0000227:Homo:sapiens:miR-197-3p	13.8532	0.150245	0.124179	1.20991	0.226313	0.889091
hsa-miR-29c-3p:MIMAT0000681:Homo:sapiens:miR-29c-3p	73.1716	0.0791827	0.0656927	1.20535	0.228069	0.889091
hsa-miR-146b-5p:MIMAT0002809:Homo:sapiens:miR-146b-5p	18.9557	0.155821	0.130159	1.19716	0.231244	0.889091
hsa-miR-450b-5p:MIMAT0004909:Homo:sapiens:miR-450b-5p	5.9967	0.233444	0.198573	1.17561	0.239752	0.889091
hsa-miR-143-3p:MIMAT0000435:Homo:sapiens:miR-143-3p	63.5993	0.0885172	0.0754272	1.17354	0.240577	0.889091
hsa-miR-148a-3p:MIMAT0000243:Homo:sapiens:miR-148a-3p	98.0259	0.0574023	0.0509498	1.12664	0.259894	0.900008
hsa-miR-1307-3p:MIMAT0005951:Homo:sapiens:miR-1307-3p	17.2162	-0.159993	0.142369	-1.12379	0.261102	0.900008
hsa-miR-192-5p:MIMAT0000222:Homo:sapiens:miR-192-5p	64.6805	-0.0848714	0.0768035	-1.10505	0.26914	0.900008
hsa-miR-128-3p:MIMAT0000424:Homo:sapiens:miR-128-3p	27.6214	-0.101213	0.093033	-1.08792	0.276629	0.900008
hsa-miR-23b-3p:MIMAT0000418:Homo:sapiens:miR-23b-3p	13.561	-0.133123	0.125112	-1.06404	0.287313	0.900008
hsa-miR-20a-5p:MIMAT0000075:Homo:sapiens:miR-20a-5p	36.8289	-0.0877502	0.0829336	-1.05808	0.29002	0.900008
hsa-miR-17-5p:MIMAT0000070:Homo:sapiens:miR-17-5p	17.2989	0.146714	0.139737	1.04993	0.29375	0.900008
hsa-miR-29b-3p:MIMAT0000100:Homo:sapiens:miR-29b-3p	22.7293	0.0950642	0.0920115	1.03318	0.301521	0.900008
hsa-miR-338-3p:MIMAT0000763:Homo:sapiens:miR-338-3p	7.13161	0.195318	0.189514	1.03062	0.302717	0.900008
hsa-miR-501-3p:MIMAT0004774:Homo:sapiens:miR-501-3p	5.41496	-0.226695	0.22006	-1.03015	0.30294	0.900008
hsa-miR-660-5p:MIMAT0003338:Homo:sapiens:miR-660-5p	27.2281	0.101072	0.0990233	1.02069	0.3074	0.900008
hsa-miR-1294:MIMAT0005884:Homo:sapiens:miR-1294	4.65342	-0.199786	0.195992	-1.01936	0.308033	0.900008
hsa-miR-106b-5p:MIMAT0000680:Homo:sapiens:miR-106b-5p	7.59504	-0.167971	0.16626	-1.01029	0.312356	0.900008
hsa-miR-186-5p:MIMAT0000456:Homo:sapiens:miR-186-5p	29.2189	-0.0792638	0.0828595	-0.956604	0.338767	0.932185
hsa-miR-451a:MIMAT0001631:Homo:sapiens:miR-451a	216.742	0.0617877	0.0661912	0.933473	0.350576	0.932185
hsa-miR-30c-5p:MIMAT0000244:Homo:sapiens:miR-30c-5p	12.6167	-0.134043	0.146436	-0.915366	0.36	0.932185
hsa-miR-10b-5p:MIMAT0000254:Homo:sapiens:miR-10b-5p	31.4313	-0.105239	0.115464	-0.911443	0.362062	0.932185
hsa-let-7a-5p:MIMAT0000062:Homo:sapiens:let-7a-5p	150.016	-0.0414548	0.045588	-0.909336	0.363173	0.932185
hsa-miR-200a-3p:MIMAT0000682:Homo:sapiens:miR-200a-3p	6.62696	-0.184865	0.203687	-0.907594	0.364093	0.932185
hsa-miR-320d:MIMAT0006764:Homo:sapiens:miR-320d	6.92293	-0.152687	0.171133	-0.892212	0.372279	0.932185
hsa-miR-125a-5p:MIMAT0000443:Homo:sapiens:miR-125a-5p	34.2789	-0.0783465	0.089698	-0.873447	0.382419	0.932185
hsa-miR-320a:MIMAT0000510:Homo:sapiens:miR-320a	59.5074	-0.0641057	0.0737633	-0.869073	0.384807	0.932185
hsa-miR-30d-5p:MIMAT0000245:Homo:sapiens:miR-30d-5p	133.356	0.0341228	0.0395208	0.863414	0.38791	0.932185
hsa-miR-98-5p:MIMAT0000096:Homo:sapiens:miR-98-5p	15.3805	-0.100578	0.117299	-0.857448	0.391197	0.932185
hsa-miR-15b-5p:MIMAT0000417:Homo:sapiens:miR-15b-5p	22.3075	0.0835142	0.0980889	0.851414	0.39454	0.932185
hsa-miR-1277-5p:MIMAT0022724:Homo:sapiens:miR-1277-5p	8.15194	-0.124796	0.147411	-0.846582	0.397228	0.932185
hsa-miR-28-3p:MIMAT0004502:Homo:sapiens:miR-28-3p	16.4042	-0.117831	0.142299	-0.828053	0.407641	0.932185
hsa-miR-324-5p:MIMAT0000761:Homo:sapiens:miR-324-5p	7.26618	0.130666	0.158371	0.825061	0.409337	0.932185
hsa-miR-340-5p:MIMAT0004692:Homo:sapiens:miR-340-5p	20.8345	0.0773379	0.094824	0.815595	0.414732	0.932185
hsa-miR-155-5p:MIMAT0000646:Homo:sapiens:miR-155-5p	23.8569	-0.105973	0.132101	-0.802209	0.422432	0.932185
hsa-miR-191-5p:MIMAT0000440:Homo:sapiens:miR-191-5p	75.3367	-0.0621683	0.0782969	-0.794007	0.427191	0.932185
hsa-miR-363-3p:MIMAT0000707:Homo:sapiens:miR-363-3p	34.5269	0.0836556	0.105477	0.793119	0.427709	0.932185
hsa-miR-190b:MIMAT0004929:Homo:sapiens:miR-190b	5.20481	0.153421	0.196208	0.781932	0.434255	0.934422
hsa-miR-126-3p:MIMAT0000445:Homo:sapiens:miR-126-3p	160.689	-0.0383452	0.0496349	-0.772546	0.439791	0.934422
hsa-miR-3615:MIMAT0017994:Homo:sapiens:miR-3615	26.6338	0.0768087	0.102666	0.74814	0.454375	0.934422
hsa-let-7d-3p:MIMAT0004484:Homo:sapiens:let-7d-3p	21.4655	0.0775851	0.104691	0.741083	0.458643	0.934422
hsa-miR-425-3p:MIMAT0001343:Homo:sapiens:miR-425-3p	13.6587	0.10846	0.146424	0.740729	0.458858	0.934422
hsa-miR-21-5p:MIMAT0000076:Homo:sapiens:miR-21-5p	168.082	-0.0331539	0.0459419	-0.721648	0.470511	0.934422
hsa-miR-423-3p:MIMAT0001340:Homo:sapiens:miR-423-3p	24.7126	-0.0835255	0.117689	-0.709715	0.477881	0.934422
hsa-miR-106a-5p:MIMAT0000103:Homo:sapiens:miR-106a-5p	7.47979	0.144373	0.205978	0.700918	0.483354	0.934422
hsa-miR-18a-5p:MIMAT0000072:Homo:sapiens:miR-18a-5p	6.28182	-0.137029	0.195799	-0.699846	0.484023	0.934422
hsa-miR-320b:MIMAT0005792:Homo:sapiens:miR-320b	18.5824	-0.0722732	0.107572	-0.671857	0.501675	0.934422
hsa-miR-15a-5p:MIMAT0000068:Homo:sapiens:miR-15a-5p	38.1284	-0.0530648	0.0797909	-0.665048	0.50602	0.934422
hsa-miR-93-5p:MIMAT0000093:Homo:sapiens:miR-93-5p	98.1609	-0.0287471	0.0436482	-0.65861	0.510146	0.934422
hsa-miR-4732-3p:MIMAT0019856:Homo:sapiens:miR-4732-3p	7.05074	-0.102877	0.158041	-0.650947	0.515081	0.934422
hsa-miR-183-5p:MIMAT0000261:Homo:sapiens:miR-183-5p	29.0277	-0.0619489	0.0952068	-0.650677	0.515255	0.934422
hsa-miR-542-3p:MIMAT0003389:Homo:sapiens:miR-542-3p	6.02033	0.138906	0.214607	0.647255	0.517467	0.934422
hsa-miR-532-5p:MIMAT0002888:Homo:sapiens:miR-532-5p	14.9412	-0.0828649	0.128872	-0.643	0.520224	0.934422
hsa-miR-486-3p:MIMAT0004762:Homo:sapiens:miR-486-3p	8.318	-0.096514	0.150805	-0.639993	0.522177	0.934422
hsa-miR-590-3p:MIMAT0004801:Homo:sapiens:miR-590-3p	5.60212	0.113735	0.182678	0.622599	0.533548	0.944825
hsa-miR-1-3p:MIMAT0000416:Homo:sapiens:miR-1-3p	11.5846	0.113409	0.191231	0.593046	0.55315	0.96423
hsa-miR-486-5p:MIMAT0002177:Homo:sapiens:miR-486-5p	264.097	0.0224365	0.0384819	0.58304	0.559867	0.96423
hsa-miR-30e-3p:MIMAT0000693:Homo:sapiens:miR-30e-3p	11.4188	-0.0743512	0.129052	-0.576133	0.564525	0.96423
hsa-let-7i-5p:MIMAT0000415:Homo:sapiens:let-7i-5p	174.865	0.0208848	0.0364999	0.572189	0.567194	0.96423
hsa-miR-106b-3p:MIMAT0004672:Homo:sapiens:miR-106b-3p	20.7052	-0.0549741	0.0984868	-0.558188	0.576716	0.970711
hsa-miR-140-3p:MIMAT0004597:Homo:sapiens:miR-140-3p	86.4684	-0.044417	0.0808971	-0.549055	0.582968	0.971613
hsa-miR-421:MIMAT0003339:Homo:sapiens:miR-421	7.33968	-0.087977	0.164445	-0.534994	0.592654	0.978167
hsa-miR-181b-5p:MIMAT0000257:Homo:sapiens:miR-181b-5p	18.2469	-0.063234	0.122613	-0.515721	0.606049	0.982504
hsa-miR-24-3p:MIMAT0000080:Homo:sapiens:miR-24-3p	52.6471	-0.0374415	0.0730424	-0.5126	0.608231	0.982504
hsa-miR-425-5p:MIMAT0003393:Homo:sapiens:miR-425-5p	77.5649	0.033312	0.0694401	0.479723	0.631424	0.982504
hsa-miR-99a-5p:MIMAT0000097:Homo:sapiens:miR-99a-5p	8.63568	-0.0890147	0.192654	-0.462044	0.64405	0.982504
hsa-miR-141-3p:MIMAT0000432:Homo:sapiens:miR-141-3p	11.5624	-0.0655197	0.146858	-0.446144	0.655493	0.982504
hsa-miR-652-3p:MIMAT0003322:Homo:sapiens:miR-652-3p	4.46094	-0.0936906	0.212706	-0.440469	0.659597	0.982504
hsa-miR-335-5p:MIMAT0000765:Homo:sapiens:miR-335-5p	16.3713	-0.0540079	0.122801	-0.439802	0.66008	0.982504
hsa-miR-22-3p:MIMAT0000077:Homo:sapiens:miR-22-3p	35.0801	0.0345037	0.0784533	0.439799	0.660082	0.982504
hsa-miR-182-5p:MIMAT0000259:Homo:sapiens:miR-182-5p	38.1196	-0.0377032	0.0859329	-0.438751	0.660842	0.982504
hsa-let-7g-5p:MIMAT0000414:Homo:sapiens:let-7g-5p	63.7934	0.0254142	0.0584132	0.435077	0.663507	0.982504
hsa-miR-1307-5p:MIMAT0022727:Homo:sapiens:miR-1307-5p	7.8893	-0.0797838	0.184334	-0.432823	0.665144	0.982504
hsa-miR-32-5p:MIMAT0000090:Homo:sapiens:miR-32-5p	25.1699	0.0351111	0.0832766	0.42162	0.673303	0.982504
hsa-miR-92b-3p:MIMAT0003218:Homo:sapiens:miR-92b-3p	19.1922	0.0541019	0.129096	0.419084	0.675155	0.982504
hsa-miR-484:MIMAT0002174:Homo:sapiens:miR-484	19.844	0.0419057	0.100428	0.417273	0.676479	0.982504
hsa-miR-190a-5p:MIMAT0000458:Homo:sapiens:miR-190a-5p	11.9642	0.0584317	0.144195	0.405227	0.685311	0.982504
hsa-miR-19b-3p:MIMAT0000074:Homo:sapiens:miR-19b-3p	41.6753	-0.039901	0.103269	-0.386378	0.699217	0.982504
hsa-miR-196b-5p:MIMAT0001080:Homo:sapiens:miR-196b-5p	14.1349	0.0453832	0.118172	0.384044	0.700946	0.982504
hsa-miR-7-5p:MIMAT0000252:Homo:sapiens:miR-7-5p	28.6847	-0.0334804	0.0874271	-0.382953	0.701755	0.982504
hsa-miR-345-5p:MIMAT0000772:Homo:sapiens:miR-345-5p	5.91784	-0.072988	0.203017	-0.359517	0.719209	0.982504
hsa-miR-130b-3p:MIMAT0000691:Homo:sapiens:miR-130b-3p	7.31087	0.0579678	0.16272	0.356242	0.721659	0.982504
hsa-miR-19a-3p:MIMAT0000073:Homo:sapiens:miR-19a-3p	25.5621	0.039606	0.112182	0.353052	0.724049	0.982504
hsa-miR-1306-5p:MIMAT0022726:Homo:sapiens:miR-1306-5p	8.51865	-0.0546453	0.156225	-0.349785	0.7265	0.982504
hsa-miR-30e-5p:MIMAT0000692:Homo:sapiens:miR-30e-5p	132.995	0.0161255	0.0464032	0.347509	0.728209	0.982504
hsa-miR-378a-3p:MIMAT0000732:Homo:sapiens:miR-378a-3p	20.5768	0.0318568	0.0982358	0.324289	0.745719	0.983581
hsa-miR-629-5p:MIMAT0004810:Homo:sapiens:miR-629-5p	21.9046	-0.0313851	0.0978905	-0.320615	0.748502	0.983581
hsa-miR-224-5p:MIMAT0000281:Homo:sapiens:miR-224-5p	8.03562	-0.0672518	0.211714	-0.317655	0.750747	0.983581
hsa-miR-96-5p:MIMAT0000095:Homo:sapiens:miR-96-5p	8.72632	0.0526246	0.17791	0.295793	0.767388	0.983581
hsa-miR-15b-3p:MIMAT0004586:Homo:sapiens:miR-15b-3p	6.09795	0.0561941	0.196024	0.286669	0.774365	0.983581
hsa-miR-122-5p:MIMAT0000421:Homo:sapiens:miR-122-5p	168.499	-0.0325554	0.113963	-0.285667	0.775133	0.983581
hsa-miR-26a-5p:MIMAT0000082:Homo:sapiens:miR-26a-5p	90.1964	0.0126768	0.051316	0.247033	0.804883	0.983581
hsa-miR-221-3p:MIMAT0000278:Homo:sapiens:miR-221-3p	46.715	-0.0237823	0.0982389	-0.242086	0.808714	0.983581
hsa-miR-193a-5p:MIMAT0004614:Homo:sapiens:miR-193a-5p	12.0288	-0.0326534	0.139955	-0.233314	0.815517	0.983581
hsa-miR-205-5p:MIMAT0000266:Homo:sapiens:miR-205-5p	7.23488	-0.0469768	0.20464	-0.229558	0.818435	0.983581
hsa-miR-942-5p:MIMAT0004985:Homo:sapiens:miR-942-5p	11.3916	-0.0326938	0.143336	-0.228092	0.819575	0.983581
hsa-miR-181a-5p:MIMAT0000256:Homo:sapiens:miR-181a-5p	39.2286	0.0244224	0.107191	0.22784	0.81977	0.983581
hsa-miR-215-5p:MIMAT0000272:Homo:sapiens:miR-215-5p	13.138	-0.0328338	0.148016	-0.221827	0.824449	0.983581
hsa-miR-140-5p:MIMAT0000431:Homo:sapiens:miR-140-5p	12.1198	-0.0321616	0.15087	-0.213174	0.831191	0.983581
hsa-miR-100-5p:MIMAT0000098:Homo:sapiens:miR-100-5p	5.57895	-0.0411982	0.208692	-0.197411	0.843506	0.983581
hsa-miR-941:MIMAT0004984:Homo:sapiens:miR-941	6.80472	-0.0296609	0.183808	-0.161369	0.871803	0.983581
hsa-let-7c:MI0000064:Homo:sapiens:let-7c:stem-loop	3.59514	0.0315289	0.199581	0.157976	0.874476	0.983581
hsa-miR-26b-5p:MIMAT0000083:Homo:sapiens:miR-26b-5p	96.8356	0.00654372	0.0422399	0.154918	0.876886	0.983581
hsa-miR-454-3p:MIMAT0003885:Homo:sapiens:miR-454-3p	15.4976	-0.0196393	0.130823	-0.150122	0.880669	0.983581
hsa-let-7b-5p:MIMAT0000063:Homo:sapiens:let-7b-5p	328.235	0.00504201	0.0346227	0.145627	0.884216	0.983581
hsa-miR-185-5p:MIMAT0000455:Homo:sapiens:miR-185-5p	44.5974	0.0096437	0.0671732	0.143565	0.885844	0.983581
hsa-miR-25-3p:MIMAT0000081:Homo:sapiens:miR-25-3p	98.4577	-0.00645161	0.0458277	-0.14078	0.888044	0.983581
hsa-miR-375:MIMAT0000728:Homo:sapiens:miR-375	21.5451	0.0201862	0.147886	0.136498	0.891428	0.983581
hsa-miR-148b-3p:MIMAT0000759:Homo:sapiens:miR-148b-3p	46.071	-0.00867331	0.0635701	-0.136437	0.891476	0.983581
hsa-miR-144-3p:MIMAT0000436:Homo:sapiens:miR-144-3p	28.0334	0.0124747	0.0925463	0.134794	0.892775	0.983581
hsa-miR-361-3p:MIMAT0004682:Homo:sapiens:miR-361-3p	12.0722	-0.019538	0.148678	-0.131412	0.89545	0.983581
hsa-miR-20b-5p:MIMAT0001413:Homo:sapiens:miR-20b-5p	14.8208	0.0169991	0.129424	0.131344	0.895503	0.983581
hsa-miR-301a-3p:MIMAT0000688:Homo:sapiens:miR-301a-3p	6.15572	0.0238316	0.187269	0.127259	0.898736	0.983581
hsa-miR-328-3p:MIMAT0000752:Homo:sapiens:miR-328-3p	11.8339	0.0163851	0.147659	0.110965	0.911644	0.983581
hsa-miR-194-5p:MIMAT0000460:Homo:sapiens:miR-194-5p	22.2401	0.0108854	0.0983223	0.110712	0.911845	0.983581
hsa-miR-374a-5p:MIMAT0000727:Homo:sapiens:miR-374a-5p	15.1224	-0.0148642	0.138259	-0.10751	0.914385	0.983581
hsa-miR-146a-5p:MIMAT0000449:Homo:sapiens:miR-146a-5p	96.5605	-0.00677853	0.0677291	-0.100083	0.920278	0.983581
hsa-miR-598-3p:MIMAT0003266:Homo:sapiens:miR-598-3p	5.94939	-0.0185319	0.190936	-0.097058	0.92268	0.983581
hsa-miR-92a-3p:MIMAT0000092:Homo:sapiens:miR-92a-3p	169.016	0.00330347	0.0441189	0.0748765	0.940313	0.983581
hsa-miR-30a-5p:MIMAT0000087:Homo:sapiens:miR-30a-5p	50.3541	0.00719158	0.0969906	0.0741472	0.940893	0.983581
hsa-miR-10a-5p:MIMAT0000253:Homo:sapiens:miR-10a-5p	28.5731	-0.00861673	0.118992	-0.0724142	0.942272	0.983581
hsa-miR-27a-3p:MIMAT0000084:Homo:sapiens:miR-27a-3p	43.3567	-0.00582008	0.081516	-0.071398	0.943081	0.983581
hsa-miR-483-5p:MIMAT0004761:Homo:sapiens:miR-483-5p	11.1495	0.00835502	0.160057	0.0522003	0.958369	0.992108
hsa-miR-144-5p:MIMAT0004600:Homo:sapiens:miR-144-5p	28.2103	-0.00390071	0.111471	-0.0349931	0.972085	0.992108
hsa-miR-4732-5p:MIMAT0019855:Homo:sapiens:miR-4732-5p	11.655	-0.00453562	0.134646	-0.0336855	0.973128	0.992108
hsa-miR-342-3p:MIMAT0000753:Homo:sapiens:miR-342-3p	60.4987	-0.00316756	0.0994879	-0.0318387	0.974601	0.992108
hsa-miR-222-3p:MIMAT0000279:Homo:sapiens:miR-222-3p	13.9787	0.00269352	0.129966	0.0207248	0.983465	0.995173
hsa-miR-101-3p:MIMAT0000099:Homo:sapiens:miR-101-3p	182.49	-0.000391002	0.0449282	-0.00870283	0.993056	0.996615
hsa-miR-150-5p:MIMAT0000451:Homo:sapiens:miR-150-5p	34.36	-0.000494459	0.116547	-0.00424256	0.996615	0.996615

## Sheet: TableS7
Supplementary table 7. Summary statistics of the comparison between participants with ADHD vs. no Mental Disorder in W1 comparison.
miRNA	baseMean	log2FoldChange	lfcSE	stat	pvalue	padj
hsa-miR-328-3p:MIMAT0000752:Homo:sapiens:miR-328-3p	11.736	0.7762	0.184928	4.1973	2.70116e-05	0.00483507	**
hsa-miR-194-5p:MIMAT0000460:Homo:sapiens:miR-194-5p	21.7357	-0.389728	0.128991	-3.02136	0.00251639	0.122314
hsa-miR-127-3p:MIMAT0000446:Homo:sapiens:miR-127-3p	7.73654	1.16064	0.390536	2.9719	0.0029596	0.122314
hsa-miR-139-3p:MIMAT0004552:Homo:sapiens:miR-139-3p	5.11269	0.755475	0.263118	2.87124	0.00408861	0.122314
hsa-miR-4433b-5p:MIMAT0030413:Homo:sapiens:miR-4433b-5p	16.236	0.579353	0.201807	2.87082	0.00409403	0.122314
hsa-miR-99b-5p:MIMAT0000689:Homo:sapiens:miR-99b-5p	7.68632	0.601305	0.209487	2.87037	0.0040999	0.122314
hsa-miR-409-3p:MIMAT0001639:Homo:sapiens:miR-409-3p	13.9879	0.747511	0.269496	2.77374	0.00554162	0.125695
hsa-miR-200a-3p:MIMAT0000682:Homo:sapiens:miR-200a-3p	6.10294	-0.685478	0.247527	-2.7693	0.00561765	0.125695
hsa-miR-28-3p:MIMAT0004502:Homo:sapiens:miR-28-3p	15.7496	0.450535	0.166059	2.7131	0.00666571	0.132574
hsa-miR-339-5p:MIMAT0000764:Homo:sapiens:miR-339-5p	5.62994	0.695666	0.261388	2.66143	0.00778085	0.132684
hsa-miR-342-3p:MIMAT0000753:Homo:sapiens:miR-342-3p	55.6594	0.256395	0.0969123	2.64563	0.00815379	0.132684
hsa-miR-3615:MIMAT0017994:Homo:sapiens:miR-3615	25.1481	0.305661	0.119223	2.56377	0.0103541	0.152651
hsa-miR-191-5p:MIMAT0000440:Homo:sapiens:miR-191-5p	73.5059	0.253075	0.0996373	2.53996	0.0110864	0.152651
hsa-miR-664a-5p:MIMAT0005948:Homo:sapiens:miR-664a-5p	7.12816	0.482866	0.19636	2.45909	0.0139291	0.178093
hsa-miR-15a-5p:MIMAT0000068:Homo:sapiens:miR-15a-5p	36.1161	-0.293406	0.122365	-2.3978	0.0164938	0.192946
hsa-miR-144-3p:MIMAT0000436:Homo:sapiens:miR-144-3p	27.1401	-0.324403	0.136223	-2.38141	0.0172465	0.192946
hsa-miR-625-3p:MIMAT0004808:Homo:sapiens:miR-625-3p	16.0621	0.582038	0.249508	2.33275	0.0196614	0.198885
hsa-miR-32-5p:MIMAT0000090:Homo:sapiens:miR-32-5p	23.6897	-0.268126	0.115256	-2.32636	0.0199996	0.198885
hsa-miR-146a-5p:MIMAT0000449:Homo:sapiens:miR-146a-5p	95.6509	0.181566	0.0800526	2.26808	0.0233241	0.219737
hsa-miR-29c-3p:MIMAT0000681:Homo:sapiens:miR-29c-3p	69.6456	-0.191459	0.085993	-2.22645	0.0259837	0.232554
hsa-miR-1307-3p:MIMAT0005951:Homo:sapiens:miR-1307-3p	17.9136	0.376534	0.171162	2.19987	0.027816	0.237099
hsa-miR-425-3p:MIMAT0001343:Homo:sapiens:miR-425-3p	12.8801	0.396002	0.186185	2.12693	0.0334261	0.271967
hsa-miR-142-3p:MIMAT0000434:Homo:sapiens:miR-142-3p	70.9477	-0.243831	0.119013	-2.04878	0.0404836	0.315068
hsa-miR-22-3p:MIMAT0000077:Homo:sapiens:miR-22-3p	34.434	-0.244127	0.120841	-2.02023	0.0433594	0.323389
hsa-miR-151a-3p:MIMAT0000757:Homo:sapiens:miR-151a-3p	56.1764	0.174421	0.0879965	1.98213	0.0474646	0.339847
hsa-miR-19a-3p:MIMAT0000073:Homo:sapiens:miR-19a-3p	24.4486	-0.31775	0.162314	-1.95763	0.0502737	0.346115
hsa-miR-125a-5p:MIMAT0000443:Homo:sapiens:miR-125a-5p	33.3744	0.203669	0.106807	1.90688	0.0565363	0.364284
hsa-miR-106a-5p:MIMAT0000103:Homo:sapiens:miR-106a-5p	7.58022	-0.570502	0.300831	-1.89642	0.0579046	0.364284
hsa-miR-15b-5p:MIMAT0000417:Homo:sapiens:miR-15b-5p	21.69	-0.245192	0.130388	-1.88048	0.0600432	0.364284
hsa-miR-20a-5p:MIMAT0000075:Homo:sapiens:miR-20a-5p	34.4748	-0.214301	0.114409	-1.87311	0.0610532	0.364284
hsa-miR-146b-5p:MIMAT0002809:Homo:sapiens:miR-146b-5p	17.7636	0.289973	0.156746	1.84996	0.0643198	0.371395
hsa-miR-451a:MIMAT0001631:Homo:sapiens:miR-451a	211.692	-0.230191	0.125775	-1.83019	0.0672218	0.376022
hsa-miR-769-5p:MIMAT0003886:Homo:sapiens:miR-769-5p	4.25907	0.429727	0.239133	1.79702	0.0723322	0.379301
hsa-miR-27b-3p:MIMAT0000419:Homo:sapiens:miR-27b-3p	40.0987	-0.163405	0.0909999	-1.79566	0.072548	0.379301
hsa-miR-320d:MIMAT0006764:Homo:sapiens:miR-320d	6.7	0.35824	0.201246	1.78011	0.0750573	0.379301
hsa-miR-142-5p:MIMAT0000433:Homo:sapiens:miR-142-5p	72.9781	-0.173497	0.0980872	-1.76881	0.0769258	0.379301
hsa-miR-30a-3p:MIMAT0000088:Homo:sapiens:miR-30a-3p	5.50466	0.383555	0.218438	1.7559	0.079105	0.379301
hsa-miR-155-5p:MIMAT0000646:Homo:sapiens:miR-155-5p	22.1076	0.255799	0.146777	1.74277	0.0813745	0.379301
hsa-miR-215-5p:MIMAT0000272:Homo:sapiens:miR-215-5p	13.095	-0.295289	0.17014	-1.73556	0.0826411	0.379301
hsa-miR-942-5p:MIMAT0004985:Homo:sapiens:miR-942-5p	11.0018	-0.273766	0.16087	-1.70178	0.0887962	0.382339
hsa-let-7c-5p:MIMAT0000064:Homo:sapiens:let-7c-5p	42.2332	0.133521	0.0793402	1.68289	0.0923959	0.382339
hsa-miR-532-5p:MIMAT0002888:Homo:sapiens:miR-532-5p	14.6615	0.242717	0.144664	1.6778	0.0933871	0.382339
hsa-miR-584-5p:MIMAT0003249:Homo:sapiens:miR-584-5p	27.1399	0.22164	0.132675	1.67055	0.0948099	0.382339
hsa-miR-486-5p:MIMAT0002177:Homo:sapiens:miR-486-5p	262.479	0.136565	0.081841	1.66866	0.0951841	0.382339
hsa-miR-361-3p:MIMAT0004682:Homo:sapiens:miR-361-3p	11.2689	0.271058	0.163068	1.66224	0.0964641	0.382339
hsa-miR-19b-3p:MIMAT0000074:Homo:sapiens:miR-19b-3p	39.3846	-0.225865	0.138079	-1.63576	0.101889	0.382339
hsa-let-7e-5p:MIMAT0000066:Homo:sapiens:let-7e-5p	24.2056	0.213382	0.130552	1.63446	0.102162	0.382339
hsa-miR-423-3p:MIMAT0001340:Homo:sapiens:miR-423-3p	24.8454	0.23153	0.141806	1.63273	0.102527	0.382339
hsa-miR-744-5p:MIMAT0004945:Homo:sapiens:miR-744-5p	19.5863	0.243618	0.151152	1.61174	0.107018	0.390945
hsa-miR-192-5p:MIMAT0000222:Homo:sapiens:miR-192-5p	62.9366	-0.162597	0.10279	-1.58184	0.113686	0.399848
hsa-miR-432-5p:MIMAT0002814:Homo:sapiens:miR-432-5p	19.7521	0.334515	0.211611	1.5808	0.113923	0.399848
hsa-miR-224-5p:MIMAT0000281:Homo:sapiens:miR-224-5p	8.57987	0.394688	0.251769	1.56766	0.11696	0.402611
hsa-miR-320c:MIMAT0005793:Homo:sapiens:miR-320c	15.4218	0.211403	0.136229	1.55183	0.120703	0.407658
hsa-miR-205-5p:MIMAT0000266:Homo:sapiens:miR-205-5p	7.89704	-0.364722	0.238112	-1.53172	0.125591	0.409163
hsa-miR-345-5p:MIMAT0000772:Homo:sapiens:miR-345-5p	5.79474	0.323611	0.211345	1.5312	0.125721	0.409163
hsa-miR-140-5p:MIMAT0000431:Homo:sapiens:miR-140-5p	12.873	-0.302298	0.198655	-1.52172	0.128079	0.409396
hsa-miR-23b-3p:MIMAT0000418:Homo:sapiens:miR-23b-3p	13.2109	0.208993	0.139648	1.49657	0.134506	0.422394
hsa-miR-326:MIMAT0000756:Homo:sapiens:miR-326	4.19713	0.361276	0.246274	1.46696	0.142386	0.439432
hsa-miR-375:MIMAT0000728:Homo:sapiens:miR-375	20.2992	-0.258898	0.179989	-1.43841	0.150317	0.452969
hsa-miR-628-3p:MIMAT0003297:Homo:sapiens:miR-628-3p	7.03021	0.269621	0.18814	1.43309	0.151833	0.452969
hsa-miR-21-5p:MIMAT0000076:Homo:sapiens:miR-21-5p	166.682	-0.0881905	0.06454	-1.36645	0.171799	0.501469
hsa-miR-29a-3p:MIMAT0000086:Homo:sapiens:miR-29a-3p	70.118	-0.124278	0.0913516	-1.36043	0.173693	0.501469
hsa-miR-1-3p:MIMAT0000416:Homo:sapiens:miR-1-3p	10.8988	0.314835	0.235378	1.33757	0.181036	0.509044
hsa-miR-320a:MIMAT0000510:Homo:sapiens:miR-320a	59.486	0.114074	0.0856181	1.33236	0.182743	0.509044
hsa-miR-483-3p:MIMAT0002173:Homo:sapiens:miR-483-3p	9.63796	0.332852	0.252589	1.31776	0.187583	0.509044
hsa-miR-223-5p:MIMAT0004570:Homo:sapiens:miR-223-5p	28.8031	0.18515	0.140538	1.31744	0.187692	0.509044
hsa-miR-29b-3p:MIMAT0000100:Homo:sapiens:miR-29b-3p	21.5387	-0.158373	0.125264	-1.26432	0.206116	0.544673
hsa-miR-103a-3p:MIMAT0000101:Homo:sapiens:miR-103a-3p	77.631	0.10162	0.0813612	1.249	0.211664	0.544673
hsa-miR-148a-3p:MIMAT0000243:Homo:sapiens:miR-148a-3p	96.3034	-0.104714	0.084139	-1.24454	0.2133	0.544673
hsa-let-7d-5p:MIMAT0000065:Homo:sapiens:let-7d-5p	43.0659	0.10213	0.0821977	1.2425	0.214053	0.544673
hsa-miR-144-5p:MIMAT0004600:Homo:sapiens:miR-144-5p	26.162	-0.181526	0.146733	-1.23712	0.216044	0.544673
hsa-miR-222-3p:MIMAT0000279:Homo:sapiens:miR-222-3p	14.0566	0.197261	0.161464	1.2217	0.22182	0.551469
hsa-miR-1180-3p:MIMAT0005825:Homo:sapiens:miR-1180-3p	6.80489	0.249563	0.214984	1.16085	0.245704	0.596422
hsa-miR-335-5p:MIMAT0000765:Homo:sapiens:miR-335-5p	15.6423	-0.179399	0.155758	-1.15179	0.249409	0.596422
hsa-miR-374a-5p:MIMAT0000727:Homo:sapiens:miR-374a-5p	14.0353	-0.194293	0.169775	-1.14442	0.252451	0.596422
hsa-miR-17-5p:MIMAT0000070:Homo:sapiens:miR-17-5p	17.0687	-0.234536	0.207087	-1.13255	0.257403	0.596422
hsa-miR-26a-5p:MIMAT0000082:Homo:sapiens:miR-26a-5p	89.9498	0.071824	0.0642667	1.11759	0.263741	0.596422
hsa-miR-30a-5p:MIMAT0000087:Homo:sapiens:miR-30a-5p	48.1768	-0.11752	0.105273	-1.11634	0.264277	0.596422
hsa-let-7g-5p:MIMAT0000414:Homo:sapiens:let-7g-5p	62.6461	-0.0944355	0.0846903	-1.11507	0.264821	0.596422
hsa-miR-101-3p:MIMAT0000099:Homo:sapiens:miR-101-3p	176.002	-0.0825286	0.0743307	-1.11029	0.266874	0.596422
hsa-miR-320b:MIMAT0005792:Homo:sapiens:miR-320b	18.6664	0.136418	0.12551	1.08691	0.277078	0.596422
hsa-miR-1307-5p:MIMAT0022727:Homo:sapiens:miR-1307-5p	7.78183	-0.232225	0.214767	-1.08129	0.279568	0.596422
hsa-miR-484:MIMAT0002174:Homo:sapiens:miR-484	19.0553	0.142134	0.131872	1.07782	0.281116	0.596422
hsa-miR-30e-5p:MIMAT0000692:Homo:sapiens:miR-30e-5p	126.832	-0.0672939	0.0633906	-1.06157	0.288429	0.596422
hsa-miR-338-3p:MIMAT0000763:Homo:sapiens:miR-338-3p	7.51061	-0.251687	0.238567	-1.05499	0.291428	0.596422
hsa-miR-382-5p:MIMAT0000737:Homo:sapiens:miR-382-5p	10.027	0.198299	0.188003	1.05476	0.291533	0.596422
hsa-let-7f-5p:MIMAT0000067:Homo:sapiens:let-7f-5p	142.406	0.0808934	0.0772627	1.04699	0.295103	0.596422
hsa-miR-424-5p:MIMAT0001341:Homo:sapiens:miR-424-5p	6.76417	-0.246267	0.236278	-1.04228	0.297283	0.596422
hsa-miR-98-5p:MIMAT0000096:Homo:sapiens:miR-98-5p	15.5078	0.148576	0.142917	1.03959	0.298528	0.596422
hsa-miR-126-3p:MIMAT0000445:Homo:sapiens:miR-126-3p	155.996	-0.0644279	0.0621473	-1.0367	0.299877	0.596422
hsa-miR-363-3p:MIMAT0000707:Homo:sapiens:miR-363-3p	32.6833	-0.14739	0.145791	-1.01097	0.312033	0.613779
hsa-miR-26b-5p:MIMAT0000083:Homo:sapiens:miR-26b-5p	93.7141	-0.0619908	0.0621316	-0.997735	0.318408	0.616023
hsa-miR-30e-3p:MIMAT0000693:Homo:sapiens:miR-30e-3p	11.5646	0.14941	0.150261	0.994342	0.320056	0.616023
hsa-miR-126-5p:MIMAT0000444:Homo:sapiens:miR-126-5p	72.0431	-0.0754219	0.0766072	-0.984528	0.324856	0.618609
hsa-miR-340-5p:MIMAT0004692:Homo:sapiens:miR-340-5p	20.8564	0.118996	0.123903	0.960398	0.336855	0.634706
hsa-miR-4732-5p:MIMAT0019855:Homo:sapiens:miR-4732-5p	11.656	0.175216	0.186216	0.940925	0.346743	0.637507
hsa-miR-106b-5p:MIMAT0000680:Homo:sapiens:miR-106b-5p	7.32702	-0.191558	0.205411	-0.93256	0.351047	0.637507
hsa-miR-483-5p:MIMAT0004761:Homo:sapiens:miR-483-5p	12.0057	0.191226	0.205576	0.930198	0.352268	0.637507
hsa-miR-423-5p:MIMAT0004748:Homo:sapiens:miR-423-5p	127.08	-0.0737041	0.0795881	-0.926069	0.35441	0.637507
hsa-miR-141-3p:MIMAT0000432:Homo:sapiens:miR-141-3p	11.017	-0.182509	0.197792	-0.922728	0.356149	0.637507
hsa-miR-30d-5p:MIMAT0000245:Homo:sapiens:miR-30d-5p	129.126	0.0485088	0.0532374	0.91118	0.362201	0.64192
hsa-miR-106b-3p:MIMAT0004672:Homo:sapiens:miR-106b-3p	19.8398	0.104597	0.116299	0.899378	0.368451	0.646596
hsa-let-7c:MI0000064:Homo:sapiens:let-7c:stem-loop	3.56223	0.21677	0.243623	0.889777	0.373586	0.649241
hsa-miR-196b-5p:MIMAT0001080:Homo:sapiens:miR-196b-5p	13.9619	-0.152825	0.174043	-0.878085	0.379897	0.6515
hsa-miR-450b-5p:MIMAT0004909:Homo:sapiens:miR-450b-5p	5.63254	-0.231918	0.265379	-0.873914	0.382165	0.6515
hsa-miR-199a-5p:MIMAT0000231:Homo:sapiens:miR-199a-5p	4.44329	-0.235099	0.27767	-0.846684	0.397171	0.665698
hsa-miR-24-3p:MIMAT0000080:Homo:sapiens:miR-24-3p	52.8627	-0.0698185	0.082594	-0.845322	0.397931	0.665698
hsa-miR-134-5p:MIMAT0000447:Homo:sapiens:miR-134-5p	8.24335	0.192639	0.234098	0.822901	0.410564	0.675153
hsa-miR-92a-3p:MIMAT0000092:Homo:sapiens:miR-92a-3p	165.376	0.0556829	0.068133	0.817268	0.413776	0.675153
hsa-miR-148b-3p:MIMAT0000759:Homo:sapiens:miR-148b-3p	44.753	-0.0730716	0.0896798	-0.814805	0.415184	0.675153
hsa-miR-421:MIMAT0003339:Homo:sapiens:miR-421	7.02235	0.150161	0.18756	0.800603	0.423361	0.675153
hsa-miR-16-5p:MIMAT0000069:Homo:sapiens:miR-16-5p	382.479	-0.0585179	0.0734159	-0.797074	0.425408	0.675153
hsa-miR-501-3p:MIMAT0004774:Homo:sapiens:miR-501-3p	5.73445	0.182892	0.229854	0.795688	0.426214	0.675153
hsa-miR-193a-5p:MIMAT0004614:Homo:sapiens:miR-193a-5p	12.5504	-0.129572	0.165606	-0.782408	0.433975	0.676313
hsa-miR-92b-3p:MIMAT0003218:Homo:sapiens:miR-92b-3p	19.0777	0.128776	0.164778	0.781509	0.434503	0.676313
hsa-miR-378a-3p:MIMAT0000732:Homo:sapiens:miR-378a-3p	20.3557	0.0849011	0.121166	0.700698	0.483491	0.730556
hsa-miR-16-2-3p:MIMAT0004518:Homo:sapiens:miR-16-2-3p	5.16018	-0.17704	0.256077	-0.691355	0.489343	0.730556
hsa-let-7i-5p:MIMAT0000415:Homo:sapiens:let-7i-5p	172.252	-0.0455191	0.0663521	-0.686023	0.492699	0.730556
hsa-miR-23a-3p:MIMAT0000078:Homo:sapiens:miR-23a-3p	48.4504	-0.0638559	0.0936838	-0.681612	0.495485	0.730556
hsa-miR-324-5p:MIMAT0000761:Homo:sapiens:miR-324-5p	7.52388	-0.131827	0.196542	-0.670731	0.502392	0.730556
hsa-miR-221-3p:MIMAT0000278:Homo:sapiens:miR-221-3p	46.5439	0.072123	0.107668	0.669865	0.502944	0.730556
hsa-miR-100-5p:MIMAT0000098:Homo:sapiens:miR-100-5p	6.14579	-0.16741	0.251539	-0.665543	0.505703	0.730556
hsa-miR-223-3p:MIMAT0000280:Homo:sapiens:miR-223-3p	259.048	-0.0636328	0.0960596	-0.662431	0.507695	0.730556
hsa-miR-140-3p:MIMAT0004597:Homo:sapiens:miR-140-3p	86.0112	0.0599486	0.090839	0.659943	0.50929	0.730556
hsa-miR-660-5p:MIMAT0003338:Homo:sapiens:miR-660-5p	25.2893	-0.0964149	0.146398	-0.658581	0.510165	0.730556
hsa-miR-96-5p:MIMAT0000095:Homo:sapiens:miR-96-5p	8.49454	-0.151658	0.233573	-0.649294	0.516148	0.733258
hsa-miR-598-3p:MIMAT0003266:Homo:sapiens:miR-598-3p	5.38389	-0.15155	0.246498	-0.61481	0.53868	0.753034
hsa-miR-150-5p:MIMAT0000451:Homo:sapiens:miR-150-5p	29.3044	0.0835886	0.138139	0.605105	0.545109	0.753034
hsa-miR-183-5p:MIMAT0000261:Homo:sapiens:miR-183-5p	29.3938	-0.0862102	0.144069	-0.598395	0.549577	0.753034
hsa-let-7d-3p:MIMAT0004484:Homo:sapiens:let-7d-3p	21.4213	-0.076601	0.128401	-0.596576	0.55079	0.753034
hsa-miR-431-5p:MIMAT0001625:Homo:sapiens:miR-431-5p	5.30444	-0.159394	0.267391	-0.596108	0.551103	0.753034
hsa-miR-25-3p:MIMAT0000081:Homo:sapiens:miR-25-3p	95.7869	-0.0398325	0.068915	-0.577995	0.563268	0.763825
hsa-miR-629-5p:MIMAT0004810:Homo:sapiens:miR-629-5p	22.4891	0.0625399	0.118973	0.525663	0.599123	0.806338
hsa-miR-152-3p:MIMAT0000438:Homo:sapiens:miR-152-3p	11.4367	-0.0855444	0.17012	-0.502847	0.615072	0.815456
hsa-miR-182-5p:MIMAT0000259:Homo:sapiens:miR-182-5p	37.5989	-0.0664795	0.132572	-0.501458	0.616049	0.815456
hsa-miR-130b-3p:MIMAT0000691:Homo:sapiens:miR-130b-3p	7.30532	0.0963853	0.195427	0.493204	0.621868	0.815456
hsa-miR-503-5p:MIMAT0002874:Homo:sapiens:miR-503-5p	4.0885	0.126861	0.258889	0.49002	0.62412	0.815456
hsa-miR-18a-5p:MIMAT0000072:Homo:sapiens:miR-18a-5p	5.97386	-0.112859	0.233855	-0.482601	0.629379	0.816369
hsa-miR-27a-3p:MIMAT0000084:Homo:sapiens:miR-27a-3p	42.2281	-0.0455263	0.099218	-0.458851	0.646341	0.832339
hsa-miR-590-3p:MIMAT0004801:Homo:sapiens:miR-590-3p	5.53849	-0.0972562	0.216277	-0.449683	0.652939	0.834829
hsa-miR-185-5p:MIMAT0000455:Homo:sapiens:miR-185-5p	43.2627	-0.0424272	0.097385	-0.435665	0.66308	0.841782
hsa-miR-10a-5p:MIMAT0000253:Homo:sapiens:miR-10a-5p	27.2406	-0.0509118	0.11948	-0.426113	0.670025	0.842148
hsa-miR-15b-3p:MIMAT0004586:Homo:sapiens:miR-15b-3p	5.79767	-0.0978624	0.231715	-0.422339	0.672777	0.842148
hsa-miR-10b-5p:MIMAT0000254:Homo:sapiens:miR-10b-5p	30.37	0.046415	0.119904	0.387101	0.698681	0.8685
hsa-miR-34a-5p:MIMAT0000255:Homo:sapiens:miR-34a-5p	5.0953	-0.0866293	0.230007	-0.376638	0.706443	0.869623
hsa-miR-361-5p:MIMAT0000703:Homo:sapiens:miR-361-5p	23.223	0.0416954	0.113829	0.366299	0.714142	0.869623
hsa-miR-181a-5p:MIMAT0000256:Homo:sapiens:miR-181a-5p	39.3376	-0.0586923	0.160241	-0.366276	0.714159	0.869623
hsa-let-7a-5p:MIMAT0000062:Homo:sapiens:let-7a-5p	151.72	0.0263053	0.0757805	0.347125	0.728498	0.880451
hsa-miR-7-5p:MIMAT0000252:Homo:sapiens:miR-7-5p	27.0084	0.0409209	0.122124	0.335076	0.737568	0.880451
hsa-miR-652-3p:MIMAT0003322:Homo:sapiens:miR-652-3p	4.36311	-0.0776046	0.231823	-0.334757	0.737808	0.880451
hsa-miR-1294:MIMAT0005884:Homo:sapiens:miR-1294	4.78679	0.0687106	0.218735	0.314127	0.753424	0.893132
hsa-miR-197-3p:MIMAT0000227:Homo:sapiens:miR-197-3p	13.4095	-0.0454124	0.158158	-0.287134	0.77401	0.911498
hsa-miR-941:MIMAT0004984:Homo:sapiens:miR-941	7.30133	-0.0521079	0.196591	-0.265058	0.790965	0.922981
hsa-miR-143-3p:MIMAT0000435:Homo:sapiens:miR-143-3p	62.3904	-0.0289572	0.110936	-0.261025	0.794073	0.922981
hsa-miR-186-5p:MIMAT0000456:Homo:sapiens:miR-186-5p	28.743	-0.0278826	0.113556	-0.24554	0.806038	0.930844
hsa-miR-542-3p:MIMAT0003389:Homo:sapiens:miR-542-3p	6.13515	-0.0543602	0.232875	-0.233431	0.815427	0.93565
hsa-miR-576-5p:MIMAT0003241:Homo:sapiens:miR-576-5p	14.575	-0.0315811	0.158779	-0.198899	0.842342	0.959369
hsa-miR-30c-5p:MIMAT0000244:Homo:sapiens:miR-30c-5p	11.0699	0.0356345	0.189816	0.187732	0.851087	0.959369
hsa-miR-4732-3p:MIMAT0019856:Homo:sapiens:miR-4732-3p	6.94737	-0.0376377	0.202217	-0.186126	0.852346	0.959369
hsa-miR-339-3p:MIMAT0004702:Homo:sapiens:miR-339-3p	4.82251	-0.0447477	0.258107	-0.173369	0.862362	0.959369
hsa-miR-20b-5p:MIMAT0001413:Homo:sapiens:miR-20b-5p	13.7196	-0.0270419	0.162745	-0.166161	0.86803	0.959369
hsa-miR-181b-5p:MIMAT0000257:Homo:sapiens:miR-181b-5p	18.7032	0.024044	0.144954	0.165874	0.868256	0.959369
hsa-miR-130a-3p:MIMAT0000425:Homo:sapiens:miR-130a-3p	14.9519	-0.0196973	0.151775	-0.129779	0.896741	0.977818
hsa-miR-151a-5p:MIMAT0004697:Homo:sapiens:miR-151a-5p|hsa-miR-151b:MIMAT0010214:Homo:sapiens:miR-151b	4.25182	0.0297201	0.237739	0.125011	0.900514	0.977818
hsa-miR-199b-3p:MIMAT0004563:Homo:sapiens:miR-199b-3p|hsa-miR-199a-3p:MIMAT0000232:Homo:sapiens:miR-199a-3p	99.962	0.0093198	0.0765997	0.121669	0.903161	0.977818
hsa-miR-1306-5p:MIMAT0022726:Homo:sapiens:miR-1306-5p	8.66865	0.0223791	0.191158	0.117071	0.906803	0.977818
hsa-miR-486-3p:MIMAT0004762:Homo:sapiens:miR-486-3p	7.55239	-0.0182488	0.192394	-0.0948514	0.924433	0.990511
hsa-miR-107:MIMAT0000104:Homo:sapiens:miR-107	39.4658	-0.00774199	0.0964837	-0.0802414	0.936045	0.990511
hsa-miR-128-3p:MIMAT0000424:Homo:sapiens:miR-128-3p	26.1434	-0.008439	0.114687	-0.0735831	0.941342	0.990511
hsa-miR-1277-5p:MIMAT0022724:Homo:sapiens:miR-1277-5p	8.21031	-0.0125205	0.19071	-0.0656522	0.947655	0.990511
hsa-miR-190a-5p:MIMAT0000458:Homo:sapiens:miR-190a-5p	11.4001	-0.0112148	0.171805	-0.0652763	0.947954	0.990511
hsa-let-7b-5p:MIMAT0000063:Homo:sapiens:let-7b-5p	325.639	-0.00450824	0.0745453	-0.0604764	0.951776	0.990511
hsa-miR-122-5p:MIMAT0000421:Homo:sapiens:miR-122-5p	165.072	-0.00792405	0.154107	-0.0514191	0.958992	0.992251
hsa-miR-125b-5p:MIMAT0000423:Homo:sapiens:miR-125b-5p	20.1004	-0.00500899	0.13058	-0.0383596	0.969401	0.993261
hsa-miR-99a-5p:MIMAT0000097:Homo:sapiens:miR-99a-5p	8.95038	0.00777751	0.214422	0.036272	0.971065	0.993261
hsa-miR-425-5p:MIMAT0003393:Homo:sapiens:miR-425-5p	74.2978	0.00146691	0.0869951	0.016862	0.986547	0.998732
hsa-miR-454-3p:MIMAT0003885:Homo:sapiens:miR-454-3p	15.5509	-0.00224528	0.147517	-0.0152205	0.987856	0.998732
hsa-miR-93-5p:MIMAT0000093:Homo:sapiens:miR-93-5p	96.1038	0.000563188	0.066035	0.00852862	0.993195	0.998732
hsa-miR-301a-3p:MIMAT0000688:Homo:sapiens:miR-301a-3p	6.0239	0.000355183	0.223489	0.00158927	0.998732	0.998732

## Sheet: TableS8
Supplementary table 8. Summary statistics of the comparison between participants with ADHD vs. no Mental Disorder in W2 comparison.
miRNA	baseMean	log2FoldChange	lfcSE	stat	pvalue	padj
hsa-miR-205-5p:MIMAT0000266:Homo:sapiens:miR-205-5p	7.14136	-0.810306	0.321794	-2.51809	0.0117993	0.791941
hsa-miR-374a-5p:MIMAT0000727:Homo:sapiens:miR-374a-5p	15.2291	-0.538831	0.216114	-2.49327	0.0126573	0.791941
hsa-miR-19b-3p:MIMAT0000074:Homo:sapiens:miR-19b-3p	40.9224	-0.346301	0.149178	-2.3214	0.0202655	0.791941
hsa-miR-128-3p:MIMAT0000424:Homo:sapiens:miR-128-3p	26.3196	-0.370036	0.159529	-2.31956	0.0203646	0.791941
hsa-miR-1307-5p:MIMAT0022727:Homo:sapiens:miR-1307-5p	7.86995	-0.670031	0.302622	-2.21408	0.026823	0.791941
hsa-miR-20a-5p:MIMAT0000075:Homo:sapiens:miR-20a-5p	36.3751	-0.293728	0.136334	-2.15447	0.0312036	0.791941
hsa-miR-134-5p:MIMAT0000447:Homo:sapiens:miR-134-5p	6.90638	-0.785764	0.390291	-2.01328	0.0440855	0.791941
hsa-miR-144-5p:MIMAT0004600:Homo:sapiens:miR-144-5p	26.9167	-0.37324	0.188274	-1.98243	0.0474307	0.791941
hsa-miR-30c-5p:MIMAT0000244:Homo:sapiens:miR-30c-5p	12.2565	-0.440651	0.234915	-1.87579	0.0606842	0.791941
hsa-miR-20b-5p:MIMAT0001413:Homo:sapiens:miR-20b-5p	14.298	-0.362831	0.196654	-1.84502	0.0650347	0.791941
hsa-miR-150-5p:MIMAT0000451:Homo:sapiens:miR-150-5p	36.3151	-0.353336	0.202752	-1.7427	0.0813866	0.791941
hsa-miR-199b-3p:MIMAT0004563:Homo:sapiens:miR-199b-3p|hsa-miR-199a-3p:MIMAT0000232:Homo:sapiens:miR-199a-3p	92.2729	-0.205101	0.117822	-1.74077	0.0817232	0.791941
hsa-miR-382-5p:MIMAT0000737:Homo:sapiens:miR-382-5p	8.66062	-0.559419	0.323272	-1.73049	0.0835423	0.791941
hsa-miR-576-5p:MIMAT0003241:Homo:sapiens:miR-576-5p	15.4695	-0.31939	0.186705	-1.71067	0.0871422	0.791941
hsa-miR-7-5p:MIMAT0000252:Homo:sapiens:miR-7-5p	26.5855	-0.263558	0.155797	-1.69167	0.0907083	0.791941
hsa-miR-18a-5p:MIMAT0000072:Homo:sapiens:miR-18a-5p	6.35948	-0.510273	0.305339	-1.67117	0.0946882	0.791941
hsa-miR-651-5p:MIMAT0003321:Homo:sapiens:miR-651-5p	4.66738	-0.557293	0.335442	-1.66137	0.0966391	0.791941
hsa-miR-320b:MIMAT0005792:Homo:sapiens:miR-320b	17.8357	-0.309208	0.187116	-1.65249	0.0984346	0.791941
hsa-miR-106a-5p:MIMAT0000103:Homo:sapiens:miR-106a-5p	7.54953	-0.565861	0.343368	-1.64797	0.0993588	0.791941
hsa-miR-22-3p:MIMAT0000077:Homo:sapiens:miR-22-3p	33.9022	-0.208435	0.127629	-1.63313	0.102441	0.791941
hsa-miR-19a-3p:MIMAT0000073:Homo:sapiens:miR-19a-3p	24.2234	-0.31407	0.192529	-1.63129	0.102829	0.791941
hsa-miR-200a-3p:MIMAT0000682:Homo:sapiens:miR-200a-3p	6.3037	-0.527698	0.327653	-1.61054	0.107281	0.791941
hsa-miR-222-3p:MIMAT0000279:Homo:sapiens:miR-222-3p	14.252	-0.313722	0.201396	-1.55773	0.119296	0.791941
hsa-miR-9-5p:MIMAT0000441:Homo:sapiens:miR-9-5p	6.1525	0.593039	0.382497	1.55044	0.121035	0.791941
hsa-miR-155-5p:MIMAT0000646:Homo:sapiens:miR-155-5p	24.4185	-0.359868	0.232638	-1.5469	0.121887	0.791941
hsa-miR-421:MIMAT0003339:Homo:sapiens:miR-421	7.55697	-0.419733	0.278164	-1.50894	0.131314	0.791941
hsa-miR-361-5p:MIMAT0000703:Homo:sapiens:miR-361-5p	22.4441	-0.242592	0.163163	-1.48681	0.137065	0.791941
hsa-miR-450b-5p:MIMAT0004909:Homo:sapiens:miR-450b-5p	5.89954	0.478392	0.325395	1.47019	0.141511	0.791941
hsa-miR-320a:MIMAT0000510:Homo:sapiens:miR-320a	57.0662	-0.182545	0.124211	-1.46964	0.141659	0.791941
hsa-miR-660-5p:MIMAT0003338:Homo:sapiens:miR-660-5p	25.6177	-0.2574	0.175563	-1.46613	0.142612	0.791941
hsa-miR-629-5p:MIMAT0004810:Homo:sapiens:miR-629-5p	20.9016	-0.234759	0.163328	-1.43734	0.150621	0.791941
hsa-miR-144-3p:MIMAT0000436:Homo:sapiens:miR-144-3p	26.5564	-0.252868	0.180528	-1.40072	0.161298	0.791941
hsa-miR-141-3p:MIMAT0000432:Homo:sapiens:miR-141-3p	10.4599	-0.325948	0.235023	-1.38688	0.165479	0.791941
hsa-miR-27a-3p:MIMAT0000084:Homo:sapiens:miR-27a-3p	39.4578	-0.211826	0.153138	-1.38324	0.166592	0.791941
hsa-miR-195-5p:MIMAT0000461:Homo:sapiens:miR-195-5p	4.44578	-0.453787	0.330411	-1.3734	0.169627	0.791941
hsa-miR-221-3p:MIMAT0000278:Homo:sapiens:miR-221-3p	46.155	-0.202662	0.150409	-1.34741	0.177849	0.791941
hsa-miR-16-5p:MIMAT0000069:Homo:sapiens:miR-16-5p	371.308	0.0801402	0.0603619	1.32766	0.18429	0.791941
hsa-miR-107:MIMAT0000104:Homo:sapiens:miR-107	39.7596	-0.172594	0.130831	-1.31921	0.187097	0.791941
hsa-miR-503-5p:MIMAT0002874:Homo:sapiens:miR-503-5p	4.38917	0.402591	0.306098	1.31524	0.188431	0.791941
hsa-miR-146a-5p:MIMAT0000449:Homo:sapiens:miR-146a-5p	93.3013	-0.179044	0.136761	-1.30918	0.190475	0.791941
hsa-miR-17-5p:MIMAT0000070:Homo:sapiens:miR-17-5p	17.4757	-0.313499	0.240161	-1.30537	0.191767	0.791941
hsa-miR-30e-3p:MIMAT0000693:Homo:sapiens:miR-30e-3p	10.5685	-0.291571	0.22532	-1.29403	0.195654	0.791941
hsa-miR-193a-5p:MIMAT0004614:Homo:sapiens:miR-193a-5p	11.2434	-0.302952	0.237722	-1.27439	0.202524	0.791941
hsa-let-7d-3p:MIMAT0004484:Homo:sapiens:let-7d-3p	19.4411	-0.206481	0.165753	-1.24571	0.212869	0.791941
hsa-miR-532-5p:MIMAT0002888:Homo:sapiens:miR-532-5p	14.1551	-0.247767	0.199661	-1.24094	0.214627	0.791941
hsa-let-7g-5p:MIMAT0000414:Homo:sapiens:let-7g-5p	62.3655	-0.129515	0.10438	-1.24081	0.214678	0.791941
hsa-miR-151a-5p:MIMAT0004697:Homo:sapiens:miR-151a-5p|hsa-miR-151b:MIMAT0010214:Homo:sapiens:miR-151b	4.65896	-0.392691	0.318751	-1.23197	0.217962	0.791941
hsa-miR-142-5p:MIMAT0000433:Homo:sapiens:miR-142-5p	70.7167	-0.145701	0.120118	-1.21297	0.22514	0.791941
hsa-miR-361-3p:MIMAT0004682:Homo:sapiens:miR-361-3p	11.941	-0.331875	0.273633	-1.21285	0.225189	0.791941
hsa-miR-4732-5p:MIMAT0019855:Homo:sapiens:miR-4732-5p	11.3169	-0.262989	0.217332	-1.21008	0.226247	0.791941
hsa-miR-191-5p:MIMAT0000440:Homo:sapiens:miR-191-5p	72.4686	-0.186993	0.155175	-1.20504	0.228186	0.791941
hsa-miR-24-3p:MIMAT0000080:Homo:sapiens:miR-24-3p	49.4256	-0.152732	0.127979	-1.19341	0.232708	0.792102
hsa-miR-590-3p:MIMAT0004801:Homo:sapiens:miR-590-3p	5.66142	0.316951	0.272478	1.16322	0.24474	0.817341
hsa-miR-320c:MIMAT0005793:Homo:sapiens:miR-320c	15.0705	-0.230123	0.200402	-1.14831	0.250842	0.822206
hsa-miR-744-5p:MIMAT0004945:Homo:sapiens:miR-744-5p	18.1993	-0.257251	0.234078	-1.099	0.271768	0.84824
hsa-miR-130b-3p:MIMAT0000691:Homo:sapiens:miR-130b-3p	7.42873	0.268421	0.245102	1.09514	0.273455	0.84824
hsa-miR-1180-3p:MIMAT0005825:Homo:sapiens:miR-1180-3p	6.34727	-0.308814	0.282647	-1.09258	0.274579	0.84824
hsa-miR-27b-3p:MIMAT0000419:Homo:sapiens:miR-27b-3p	39.7283	-0.128414	0.119254	-1.07681	0.281567	0.84824
hsa-miR-4732-3p:MIMAT0019856:Homo:sapiens:miR-4732-3p	6.55965	-0.273336	0.256856	-1.06416	0.287256	0.84824
hsa-miR-30b-5p:MIMAT0000420:Homo:sapiens:miR-30b-5p	5.17493	-0.347901	0.335058	-1.03833	0.299115	0.84824
hsa-miR-200c-3p:MIMAT0000617:Homo:sapiens:miR-200c-3p	4.9633	-0.323349	0.315633	-1.02445	0.305624	0.84824
hsa-miR-301a-3p:MIMAT0000688:Homo:sapiens:miR-301a-3p	6.21484	0.28335	0.280595	1.00982	0.312584	0.84824
hsa-miR-29b-3p:MIMAT0000100:Homo:sapiens:miR-29b-3p	21.4708	-0.167243	0.165916	-1.008	0.313456	0.84824
hsa-miR-206:MIMAT0000462:Homo:sapiens:miR-206	5.40571	-0.395348	0.392491	-1.00728	0.313801	0.84824
hsa-miR-30d-5p:MIMAT0000245:Homo:sapiens:miR-30d-5p	130.925	-0.0741559	0.0744679	-0.99581	0.319342	0.84824
hsa-miR-10a-5p:MIMAT0000253:Homo:sapiens:miR-10a-5p	27.9307	-0.172194	0.173882	-0.990293	0.322031	0.84824
hsa-miR-1-3p:MIMAT0000416:Homo:sapiens:miR-1-3p	11.5836	0.265901	0.272739	0.974929	0.329596	0.84824
hsa-miR-30e-5p:MIMAT0000692:Homo:sapiens:miR-30e-5p	127.183	-0.0795493	0.0827729	-0.961054	0.336525	0.84824
hsa-miR-148a-3p:MIMAT0000243:Homo:sapiens:miR-148a-3p	94.3089	0.102351	0.106726	0.959006	0.337556	0.84824
hsa-miR-142-3p:MIMAT0000434:Homo:sapiens:miR-142-3p	61.1665	-0.124308	0.129635	-0.958904	0.337607	0.84824
hsa-miR-324-5p:MIMAT0000761:Homo:sapiens:miR-324-5p	6.67942	-0.243629	0.259475	-0.938934	0.347765	0.84824
hsa-miR-320d:MIMAT0006764:Homo:sapiens:miR-320d	7.335	-0.264017	0.281841	-0.936759	0.348882	0.84824
hsa-miR-106b-5p:MIMAT0000680:Homo:sapiens:miR-106b-5p	7.87095	-0.262356	0.280625	-0.934901	0.349839	0.84824
hsa-miR-140-3p:MIMAT0004597:Homo:sapiens:miR-140-3p	80.1716	-0.116979	0.127322	-0.918771	0.358215	0.853861
hsa-miR-338-3p:MIMAT0000763:Homo:sapiens:miR-338-3p	6.3726	-0.280487	0.314249	-0.892563	0.372091	0.853861
hsa-miR-15a-5p:MIMAT0000068:Homo:sapiens:miR-15a-5p	36.4875	-0.13218	0.150334	-0.879237	0.379273	0.853861
hsa-miR-92b-3p:MIMAT0003218:Homo:sapiens:miR-92b-3p	19.0598	0.172242	0.196016	0.878712	0.379557	0.853861
hsa-miR-484:MIMAT0002174:Homo:sapiens:miR-484	19.5017	-0.137649	0.158611	-0.867835	0.385485	0.853861
hsa-miR-15b-5p:MIMAT0000417:Homo:sapiens:miR-15b-5p	21.1857	-0.136455	0.159118	-0.857573	0.391128	0.853861
hsa-miR-29c-3p:MIMAT0000681:Homo:sapiens:miR-29c-3p	69.6628	-0.0938412	0.111499	-0.841636	0.399992	0.853861
hsa-miR-10b-5p:MIMAT0000254:Homo:sapiens:miR-10b-5p	28.9737	-0.147531	0.17861	-0.825998	0.408805	0.853861
hsa-miR-425-3p:MIMAT0001343:Homo:sapiens:miR-425-3p	13.4831	-0.224039	0.271577	-0.824958	0.409396	0.853861
hsa-let-7b-5p:MIMAT0000063:Homo:sapiens:let-7b-5p	317.523	0.0440776	0.0535367	0.823315	0.410329	0.853861
hsa-miR-29a-3p:MIMAT0000086:Homo:sapiens:miR-29a-3p	70.2027	-0.109183	0.134807	-0.809924	0.417984	0.853861
hsa-miR-345-5p:MIMAT0000772:Homo:sapiens:miR-345-5p	5.57074	-0.280592	0.34675	-0.809205	0.418397	0.853861
hsa-let-7d-5p:MIMAT0000065:Homo:sapiens:let-7d-5p	39.3802	-0.0834235	0.103143	-0.808812	0.418623	0.853861
hsa-miR-122-5p:MIMAT0000421:Homo:sapiens:miR-122-5p	168.183	0.148621	0.184807	0.804193	0.421285	0.853861
hsa-miR-125b-5p:MIMAT0000423:Homo:sapiens:miR-125b-5p	20.5349	-0.154327	0.194314	-0.794214	0.427071	0.853861
hsa-miR-96-5p:MIMAT0000095:Homo:sapiens:miR-96-5p	8.56435	0.22271	0.28307	0.786768	0.431418	0.853861
hsa-miR-486-5p:MIMAT0002177:Homo:sapiens:miR-486-5p	262.823	0.0481175	0.061885	0.777532	0.436845	0.853861
hsa-miR-103a-3p:MIMAT0000101:Homo:sapiens:miR-103a-3p	77.5488	-0.0874916	0.113595	-0.770206	0.441178	0.853861
hsa-miR-335-5p:MIMAT0000765:Homo:sapiens:miR-335-5p	14.8601	-0.158742	0.208303	-0.762073	0.446017	0.853861
hsa-miR-25-3p:MIMAT0000081:Homo:sapiens:miR-25-3p	94.9072	-0.0550678	0.0735422	-0.748792	0.453983	0.853861
hsa-miR-26b-5p:MIMAT0000083:Homo:sapiens:miR-26b-5p	94.9064	-0.0533426	0.0715992	-0.745017	0.456262	0.853861
hsa-miR-99b-5p:MIMAT0000689:Homo:sapiens:miR-99b-5p	8.17804	-0.243388	0.329184	-0.739369	0.459683	0.853861
hsa-miR-190a-5p:MIMAT0000458:Homo:sapiens:miR-190a-5p	11.6718	-0.160101	0.2182	-0.733734	0.463111	0.853861
hsa-miR-223-5p:MIMAT0004570:Homo:sapiens:miR-223-5p	28.1471	-0.132755	0.185008	-0.717566	0.473025	0.855643
hsa-miR-30a-3p:MIMAT0000088:Homo:sapiens:miR-30a-3p	6.58035	0.229512	0.32037	0.716398	0.473746	0.855643
hsa-miR-194-5p:MIMAT0000460:Homo:sapiens:miR-194-5p	21.1308	-0.113521	0.163658	-0.693648	0.487903	0.869087
hsa-miR-1306-5p:MIMAT0022726:Homo:sapiens:miR-1306-5p	7.72515	0.171488	0.251092	0.682969	0.494626	0.869087
hsa-miR-584-5p:MIMAT0003249:Homo:sapiens:miR-584-5p	27.4809	-0.130191	0.19234	-0.676882	0.498481	0.869087
hsa-miR-215-5p:MIMAT0000272:Homo:sapiens:miR-215-5p	12.5158	-0.151897	0.225639	-0.673185	0.50083	0.869087
hsa-miR-32-5p:MIMAT0000090:Homo:sapiens:miR-32-5p	24.2184	-0.0943266	0.149072	-0.632757	0.526892	0.883341
hsa-miR-99a-5p:MIMAT0000097:Homo:sapiens:miR-99a-5p	8.14857	0.161938	0.271406	0.596664	0.550732	0.883341
hsa-miR-126-3p:MIMAT0000445:Homo:sapiens:miR-126-3p	150.575	-0.055953	0.0945883	-0.591543	0.554157	0.883341
hsa-let-7e-5p:MIMAT0000066:Homo:sapiens:let-7e-5p	22.4976	-0.118091	0.200796	-0.588113	0.556456	0.883341
hsa-miR-363-3p:MIMAT0000707:Homo:sapiens:miR-363-3p	34.5459	0.0936147	0.159505	0.586908	0.557265	0.883341
hsa-miR-432-5p:MIMAT0002814:Homo:sapiens:miR-432-5p	18.5427	-0.168026	0.288403	-0.582608	0.560157	0.883341
hsa-miR-185-5p:MIMAT0000455:Homo:sapiens:miR-185-5p	43.0291	-0.0663307	0.116165	-0.571002	0.567998	0.883341
hsa-miR-342-3p:MIMAT0000753:Homo:sapiens:miR-342-3p	62.201	-0.114675	0.203681	-0.563016	0.573424	0.883341
hsa-miR-486-3p:MIMAT0004762:Homo:sapiens:miR-486-3p	8.64392	0.124673	0.221469	0.562936	0.573478	0.883341
hsa-miR-146b-5p:MIMAT0002809:Homo:sapiens:miR-146b-5p	20.2191	-0.144563	0.259493	-0.557097	0.577461	0.883341
hsa-miR-224-5p:MIMAT0000281:Homo:sapiens:miR-224-5p	7.74307	-0.200644	0.366951	-0.546787	0.584525	0.883341
hsa-miR-375:MIMAT0000728:Homo:sapiens:miR-375	21.0713	-0.113757	0.210452	-0.540537	0.588827	0.883341
hsa-miR-1307-3p:MIMAT0005951:Homo:sapiens:miR-1307-3p	16.6665	-0.150795	0.281035	-0.536571	0.591564	0.883341
hsa-miR-652-3p:MIMAT0003322:Homo:sapiens:miR-652-3p	4.70724	0.163508	0.307627	0.531512	0.595064	0.883341
hsa-miR-126-5p:MIMAT0000444:Homo:sapiens:miR-126-5p	67.9329	-0.0563415	0.106035	-0.531349	0.595177	0.883341
hsa-miR-3615:MIMAT0017994:Homo:sapiens:miR-3615	26.3216	-0.0912581	0.173788	-0.525113	0.599505	0.883341
hsa-miR-454-3p:MIMAT0003885:Homo:sapiens:miR-454-3p	14.6317	-0.109003	0.207598	-0.525069	0.599535	0.883341
hsa-let-7c-5p:MIMAT0000064:Homo:sapiens:let-7c-5p	42.7247	-0.0589491	0.113248	-0.52053	0.602694	0.883341
hsa-miR-197-3p:MIMAT0000227:Homo:sapiens:miR-197-3p	13.0111	-0.110509	0.21299	-0.518849	0.603866	0.883341
hsa-miR-423-3p:MIMAT0001340:Homo:sapiens:miR-423-3p	25.0029	-0.0931264	0.183342	-0.507939	0.611496	0.883837
hsa-miR-598-3p:MIMAT0003266:Homo:sapiens:miR-598-3p	5.81402	-0.145286	0.28821	-0.504099	0.614192	0.883837
hsa-miR-625-3p:MIMAT0004808:Homo:sapiens:miR-625-3p	16.321	-0.154075	0.321526	-0.479201	0.631796	0.901837
hsa-miR-26a-5p:MIMAT0000082:Homo:sapiens:miR-26a-5p	87.1738	0.0404052	0.0869392	0.464753	0.642109	0.905144
hsa-miR-409-3p:MIMAT0001639:Homo:sapiens:miR-409-3p	13.6651	-0.165273	0.358013	-0.46164	0.64434	0.905144
hsa-miR-1294:MIMAT0005884:Homo:sapiens:miR-1294	4.79039	-0.131383	0.296677	-0.442848	0.657876	0.916882
hsa-miR-186-5p:MIMAT0000456:Homo:sapiens:miR-186-5p	28.8163	-0.0537621	0.128007	-0.419993	0.67449	0.917178
hsa-miR-542-3p:MIMAT0003389:Homo:sapiens:miR-542-3p	6.13171	0.137392	0.327484	0.419537	0.674824	0.917178
hsa-miR-664a-5p:MIMAT0005948:Homo:sapiens:miR-664a-5p	6.61438	-0.131006	0.313716	-0.417594	0.676244	0.917178
hsa-miR-425-5p:MIMAT0003393:Homo:sapiens:miR-425-5p	73.9975	-0.0454215	0.109693	-0.41408	0.678816	0.917178
hsa-miR-378a-3p:MIMAT0000732:Homo:sapiens:miR-378a-3p	19.9394	0.0627616	0.163785	0.383195	0.701575	0.922577
hsa-miR-483-5p:MIMAT0004761:Homo:sapiens:miR-483-5p	10.5546	-0.107282	0.281208	-0.381504	0.702829	0.922577
hsa-miR-181a-5p:MIMAT0000256:Homo:sapiens:miR-181a-5p	37.2077	-0.0576195	0.152122	-0.378773	0.704857	0.922577
hsa-miR-628-3p:MIMAT0003297:Homo:sapiens:miR-628-3p	7.31642	-0.102586	0.272807	-0.376039	0.706888	0.922577
hsa-miR-181b-5p:MIMAT0000257:Homo:sapiens:miR-181b-5p	18.0265	0.0680731	0.18232	0.373371	0.708872	0.922577
hsa-miR-30a-5p:MIMAT0000087:Homo:sapiens:miR-30a-5p	47.7754	-0.0606203	0.168468	-0.359834	0.718972	0.92889
hsa-miR-501-3p:MIMAT0004774:Homo:sapiens:miR-501-3p	5.0699	0.113913	0.333677	0.341387	0.732812	0.939911
hsa-miR-196b-5p:MIMAT0001080:Homo:sapiens:miR-196b-5p	13.7184	0.0658668	0.198958	0.331059	0.7406	0.943066
hsa-miR-1277-5p:MIMAT0022724:Homo:sapiens:miR-1277-5p	7.1097	-0.0816522	0.252323	-0.323602	0.746239	0.94346
hsa-miR-151a-3p:MIMAT0000757:Homo:sapiens:miR-151a-3p	52.6552	0.0412826	0.139394	0.296158	0.76711	0.960425
hsa-let-7c:MI0000064:Homo:sapiens:let-7c:stem-loop	3.41141	-0.0913884	0.32131	-0.284425	0.776085	0.960425
hsa-miR-451a:MIMAT0001631:Homo:sapiens:miR-451a	215.068	0.0325007	0.124398	0.261265	0.793888	0.960425
hsa-miR-424-5p:MIMAT0001341:Homo:sapiens:miR-424-5p	6.65806	0.0670302	0.260107	0.257702	0.796637	0.960425
hsa-miR-23b-3p:MIMAT0000418:Homo:sapiens:miR-23b-3p	13.2336	-0.0580457	0.234513	-0.247516	0.804509	0.960425
hsa-miR-148b-3p:MIMAT0000759:Homo:sapiens:miR-148b-3p	43.2917	-0.0256194	0.10735	-0.238652	0.811375	0.960425
hsa-miR-130a-3p:MIMAT0000425:Homo:sapiens:miR-130a-3p	14.1706	-0.0470076	0.198765	-0.236498	0.813046	0.960425
hsa-miR-23a-3p:MIMAT0000078:Homo:sapiens:miR-23a-3p	46.0793	-0.0316652	0.136429	-0.232101	0.81646	0.960425
hsa-miR-4433b-5p:MIMAT0030413:Homo:sapiens:miR-4433b-5p	15.2841	0.0659058	0.295621	0.22294	0.823582	0.960425
hsa-miR-98-5p:MIMAT0000096:Homo:sapiens:miR-98-5p	14.974	-0.0410394	0.184414	-0.22254	0.823894	0.960425
hsa-miR-93-5p:MIMAT0000093:Homo:sapiens:miR-93-5p	95.761	-0.0155982	0.0726467	-0.214712	0.829991	0.960425
hsa-miR-423-5p:MIMAT0004748:Homo:sapiens:miR-423-5p	121.002	-0.0137366	0.06501	-0.2113	0.832654	0.960425
hsa-miR-182-5p:MIMAT0000259:Homo:sapiens:miR-182-5p	38.0125	-0.030623	0.145123	-0.211014	0.832876	0.960425
hsa-miR-942-5p:MIMAT0004985:Homo:sapiens:miR-942-5p	11.2985	0.0467607	0.231654	0.201856	0.840029	0.960425
hsa-miR-100-5p:MIMAT0000098:Homo:sapiens:miR-100-5p	5.32489	0.0594423	0.296396	0.20055	0.84105	0.960425
hsa-miR-21-5p:MIMAT0000076:Homo:sapiens:miR-21-5p	159.898	0.0143935	0.0761551	0.189003	0.850091	0.964526
hsa-miR-183-5p:MIMAT0000261:Homo:sapiens:miR-183-5p	27.9331	0.0276079	0.157169	0.175657	0.860563	0.970189
hsa-miR-125a-5p:MIMAT0000443:Homo:sapiens:miR-125a-5p	32.9532	-0.0248184	0.162434	-0.152791	0.878563	0.980335
hsa-miR-16-2-3p:MIMAT0004518:Homo:sapiens:miR-16-2-3p	4.87507	-0.0449275	0.299202	-0.150158	0.88064	0.980335
hsa-miR-340-5p:MIMAT0004692:Homo:sapiens:miR-340-5p	19.2169	-0.022646	0.165014	-0.137236	0.890844	0.985496
hsa-miR-483-3p:MIMAT0002173:Homo:sapiens:miR-483-3p	8.94745	-0.0418261	0.344857	-0.121285	0.903465	0.985959
hsa-let-7f-5p:MIMAT0000067:Homo:sapiens:let-7f-5p	133.668	0.00964922	0.0862923	0.11182	0.910966	0.985959
hsa-miR-92a-3p:MIMAT0000092:Homo:sapiens:miR-92a-3p	167.118	0.00731241	0.0701368	0.104259	0.916964	0.985959
hsa-miR-106b-3p:MIMAT0004672:Homo:sapiens:miR-106b-3p	21.0143	-0.0163887	0.170026	-0.0963893	0.923211	0.985959
hsa-miR-101-3p:MIMAT0000099:Homo:sapiens:miR-101-3p	173.214	0.0075644	0.0829802	0.0911591	0.927366	0.985959
hsa-let-7i-5p:MIMAT0000415:Homo:sapiens:let-7i-5p	164.822	-0.00496852	0.0566666	-0.0876799	0.930131	0.985959
hsa-miR-328-3p:MIMAT0000752:Homo:sapiens:miR-328-3p	12.3021	-0.0221329	0.286731	-0.0771904	0.938472	0.985959
hsa-miR-192-5p:MIMAT0000222:Homo:sapiens:miR-192-5p	63.5542	0.0108938	0.148945	0.07314	0.941695	0.985959
hsa-miR-190b:MIMAT0004929:Homo:sapiens:miR-190b	5.3035	-0.0240386	0.338083	-0.0711028	0.943316	0.985959
hsa-let-7a-5p:MIMAT0000062:Homo:sapiens:let-7a-5p	142.307	-0.00382545	0.0650885	-0.0587731	0.953133	0.985959
hsa-miR-140-5p:MIMAT0000431:Homo:sapiens:miR-140-5p	10.8953	-0.0101733	0.225221	-0.0451705	0.963971	0.985959
hsa-miR-941:MIMAT0004984:Homo:sapiens:miR-941	6.33212	-0.0127694	0.299339	-0.0426585	0.965974	0.985959
hsa-miR-143-3p:MIMAT0000435:Homo:sapiens:miR-143-3p	60.8979	0.00561664	0.149701	0.0375191	0.970071	0.985959
hsa-miR-223-3p:MIMAT0000280:Homo:sapiens:miR-223-3p	249.788	0.00344809	0.105088	0.0328113	0.973825	0.985959
hsa-miR-28-3p:MIMAT0004502:Homo:sapiens:miR-28-3p	17.3357	-0.00839021	0.265801	-0.0315658	0.974818	0.985959
hsa-miR-15b-3p:MIMAT0004586:Homo:sapiens:miR-15b-3p	5.71789	0.00690827	0.303756	0.0227428	0.981855	0.987434
hsa-miR-152-3p:MIMAT0000438:Homo:sapiens:miR-152-3p	11.5749	-0.00173444	0.214603	-0.0080821	0.993551	0.993551

## Sheet: TableS9
Supplementary table 9. Summary statistics of the comparison between participants with ANX vs. no Mental Disorder in W1 comparison.
miRNA	baseMean	log2FoldChange	lfcSE	stat	pvalue	padj
hsa-miR-338-3p:MIMAT0000763:Homo:sapiens:miR-338-3p	7.43742	-0.577308	0.216217	-2.67004	0.00758413	0.712211
hsa-miR-30c-5p:MIMAT0000244:Homo:sapiens:miR-30c-5p	12.8665	0.410592	0.165586	2.47963	0.0131518	0.712211
hsa-miR-423-5p:MIMAT0004748:Homo:sapiens:miR-423-5p	132.408	-0.151099	0.0635974	-2.37586	0.0175081	0.712211
hsa-miR-451a:MIMAT0001631:Homo:sapiens:miR-451a	221.735	-0.218255	0.0952519	-2.29134	0.0219436	0.712211
hsa-miR-150-5p:MIMAT0000451:Homo:sapiens:miR-150-5p	32.8408	0.26136	0.115738	2.25821	0.0239329	0.712211
hsa-miR-23b-3p:MIMAT0000418:Homo:sapiens:miR-23b-3p	14.2275	0.25992	0.118964	2.18486	0.0288991	0.712211
hsa-let-7g-5p:MIMAT0000414:Homo:sapiens:let-7g-5p	65.5062	-0.148848	0.0714037	-2.0846	0.037106	0.712211
hsa-miR-139-3p:MIMAT0004552:Homo:sapiens:miR-139-3p	5.22978	0.483133	0.232581	2.07727	0.0377764	0.712211
hsa-miR-431-5p:MIMAT0001625:Homo:sapiens:miR-431-5p	5.31077	-0.46475	0.225058	-2.06503	0.0389206	0.712211
hsa-miR-28-3p:MIMAT0004502:Homo:sapiens:miR-28-3p	16.428	0.263552	0.129822	2.0301	0.0423466	0.712211
hsa-miR-92a-3p:MIMAT0000092:Homo:sapiens:miR-92a-3p	169.902	-0.115077	0.0577996	-1.99097	0.0464844	0.712211
hsa-miR-30b-5p:MIMAT0000420:Homo:sapiens:miR-30b-5p	5.08178	0.478117	0.244201	1.95788	0.0502435	0.712211
hsa-miR-200a-3p:MIMAT0000682:Homo:sapiens:miR-200a-3p	6.60118	-0.381617	0.200813	-1.90036	0.0573862	0.712211
hsa-let-7b-5p:MIMAT0000063:Homo:sapiens:let-7b-5p	336.356	-0.12254	0.0652079	-1.87921	0.0602153	0.712211
hsa-let-7e-5p:MIMAT0000066:Homo:sapiens:let-7e-5p	25.7904	0.1972	0.105169	1.87507	0.0607825	0.712211
hsa-miR-205-5p:MIMAT0000266:Homo:sapiens:miR-205-5p	8.23361	-0.371876	0.201846	-1.84238	0.0654202	0.712211
hsa-miR-125a-5p:MIMAT0000443:Homo:sapiens:miR-125a-5p	36.0381	0.1632	0.0901589	1.81013	0.0702753	0.712211
hsa-miR-3615:MIMAT0017994:Homo:sapiens:miR-3615	26.4548	0.189731	0.105194	1.80363	0.0712898	0.712211
hsa-miR-186-5p:MIMAT0000456:Homo:sapiens:miR-186-5p	29.5894	-0.16098	0.0900864	-1.78695	0.0739454	0.712211
hsa-miR-181a-5p:MIMAT0000256:Homo:sapiens:miR-181a-5p	40.1533	-0.220362	0.127208	-1.7323	0.08322	0.752579
hsa-miR-181b-5p:MIMAT0000257:Homo:sapiens:miR-181b-5p	18.945	-0.214918	0.125323	-1.71491	0.0863616	0.752579
hsa-miR-92b-3p:MIMAT0003218:Homo:sapiens:miR-92b-3p	18.6783	-0.232225	0.13985	-1.66053	0.0968075	0.761431
hsa-miR-215-5p:MIMAT0000272:Homo:sapiens:miR-215-5p	13.6933	-0.233537	0.144259	-1.61887	0.105475	0.761431
hsa-let-7d-5p:MIMAT0000065:Homo:sapiens:let-7d-5p	44.108	-0.110255	0.0688696	-1.60092	0.109394	0.761431
hsa-miR-100-5p:MIMAT0000098:Homo:sapiens:miR-100-5p	6.14482	-0.350299	0.221634	-1.58052	0.113987	0.761431
hsa-miR-24-3p:MIMAT0000080:Homo:sapiens:miR-24-3p	55.7343	-0.103616	0.0658358	-1.57385	0.115521	0.761431
hsa-miR-30a-3p:MIMAT0000088:Homo:sapiens:miR-30a-3p	5.87551	0.326046	0.207497	1.57132	0.116107	0.761431
hsa-let-7i-5p:MIMAT0000415:Homo:sapiens:let-7i-5p	180.451	-0.0929004	0.0598013	-1.55348	0.120308	0.761431
hsa-miR-503-5p:MIMAT0002874:Homo:sapiens:miR-503-5p	3.93646	-0.348244	0.224385	-1.55199	0.120664	0.761431
hsa-miR-16-5p:MIMAT0000069:Homo:sapiens:miR-16-5p	401.814	-0.0964645	0.0636599	-1.51531	0.129694	0.791133
hsa-miR-27a-3p:MIMAT0000084:Homo:sapiens:miR-27a-3p	46.4628	0.120154	0.0817812	1.46921	0.141776	0.801991
hsa-miR-628-3p:MIMAT0003297:Homo:sapiens:miR-628-3p	7.41172	0.25351	0.174589	1.45204	0.14649	0.801991
hsa-miR-486-5p:MIMAT0002177:Homo:sapiens:miR-486-5p	266.866	-0.09969	0.0692399	-1.43978	0.149931	0.801991
hsa-miR-483-3p:MIMAT0002173:Homo:sapiens:miR-483-3p	10.3631	0.306967	0.2149	1.42841	0.153173	0.801991
hsa-miR-10b-5p:MIMAT0000254:Homo:sapiens:miR-10b-5p	33.3365	0.158419	0.111205	1.42458	0.15428	0.801991
hsa-miR-576-5p:MIMAT0003241:Homo:sapiens:miR-576-5p	14.8509	-0.210386	0.148934	-1.41262	0.157769	0.801991
hsa-miR-155-5p:MIMAT0000646:Homo:sapiens:miR-155-5p	23.3918	0.154726	0.115541	1.33914	0.180524	0.854173
hsa-miR-941:MIMAT0004984:Homo:sapiens:miR-941	7.44893	-0.217314	0.162793	-1.33491	0.181906	0.854173
hsa-miR-21-5p:MIMAT0000076:Homo:sapiens:miR-21-5p	176.336	-0.071802	0.0543341	-1.32149	0.186338	0.854173
hsa-miR-301a-3p:MIMAT0000688:Homo:sapiens:miR-301a-3p	6.08183	-0.243153	0.187993	-1.29342	0.195867	0.854173
hsa-miR-363-3p:MIMAT0000707:Homo:sapiens:miR-363-3p	34.2524	-0.149527	0.119535	-1.25091	0.210968	0.854173
hsa-miR-103a-3p:MIMAT0000101:Homo:sapiens:miR-103a-3p	82.7774	0.0834461	0.0673241	1.23947	0.215172	0.854173
hsa-miR-134-5p:MIMAT0000447:Homo:sapiens:miR-134-5p	8.05251	-0.25318	0.205126	-1.23427	0.217104	0.854173
hsa-miR-30a-5p:MIMAT0000087:Homo:sapiens:miR-30a-5p	53.3512	0.110428	0.09056	1.21939	0.222698	0.854173
hsa-miR-22-3p:MIMAT0000077:Homo:sapiens:miR-22-3p	37.0891	-0.112339	0.0922594	-1.21765	0.223358	0.854173
hsa-miR-127-3p:MIMAT0000446:Homo:sapiens:miR-127-3p	6.98378	0.371886	0.308084	1.20709	0.227396	0.854173
hsa-miR-324-5p:MIMAT0000761:Homo:sapiens:miR-324-5p	7.71209	-0.193886	0.164045	-1.18191	0.237243	0.854173
hsa-miR-1180-3p:MIMAT0005825:Homo:sapiens:miR-1180-3p	6.58479	-0.233755	0.198025	-1.18043	0.237829	0.854173
hsa-miR-652-3p:MIMAT0003322:Homo:sapiens:miR-652-3p	4.38488	-0.231743	0.196597	-1.17877	0.23849	0.854173
hsa-miR-130b-3p:MIMAT0000691:Homo:sapiens:miR-130b-3p	7.28697	-0.190699	0.165602	-1.15155	0.249507	0.854173
hsa-miR-532-5p:MIMAT0002888:Homo:sapiens:miR-532-5p	15.2855	0.140989	0.122763	1.14847	0.250776	0.854173
hsa-let-7a-5p:MIMAT0000062:Homo:sapiens:let-7a-5p	157.465	-0.0730032	0.064521	-1.13146	0.25786	0.854173
hsa-miR-25-3p:MIMAT0000081:Homo:sapiens:miR-25-3p	100.911	-0.0603699	0.0538573	-1.12092	0.26232	0.854173
hsa-miR-542-3p:MIMAT0003389:Homo:sapiens:miR-542-3p	6.33582	-0.221045	0.198553	-1.11328	0.265588	0.854173
hsa-miR-142-5p:MIMAT0000433:Homo:sapiens:miR-142-5p	78.5193	-0.0854913	0.0774554	-1.10375	0.269702	0.854173
hsa-miR-141-3p:MIMAT0000432:Homo:sapiens:miR-141-3p	11.7276	-0.182107	0.167752	-1.08557	0.277669	0.854173
hsa-miR-590-3p:MIMAT0004801:Homo:sapiens:miR-590-3p	5.59832	-0.199897	0.184197	-1.08523	0.277819	0.854173
hsa-miR-629-5p:MIMAT0004810:Homo:sapiens:miR-629-5p	22.9983	-0.118553	0.110461	-1.07326	0.283155	0.854173
hsa-miR-19a-3p:MIMAT0000073:Homo:sapiens:miR-19a-3p	26.4086	-0.13709	0.127943	-1.0715	0.283946	0.854173
hsa-miR-194-5p:MIMAT0000460:Homo:sapiens:miR-194-5p	23.9156	-0.108077	0.101225	-1.0677	0.285657	0.854173
hsa-miR-26b-5p:MIMAT0000083:Homo:sapiens:miR-26b-5p	99.181	-0.0567775	0.0535356	-1.06056	0.288892	0.854173
hsa-miR-34a-5p:MIMAT0000255:Homo:sapiens:miR-34a-5p	5.71778	0.201826	0.192832	1.04664	0.295266	0.854173
hsa-miR-425-3p:MIMAT0001343:Homo:sapiens:miR-425-3p	13.151	0.161202	0.154611	1.04263	0.297122	0.854173
hsa-miR-382-5p:MIMAT0000737:Homo:sapiens:miR-382-5p	9.95371	-0.170437	0.164013	-1.03917	0.298727	0.854173
hsa-miR-15b-3p:MIMAT0004586:Homo:sapiens:miR-15b-3p	5.99085	-0.212868	0.208458	-1.02115	0.307182	0.855099
hsa-miR-96-5p:MIMAT0000095:Homo:sapiens:miR-96-5p	8.86995	-0.189485	0.186026	-1.01859	0.308396	0.855099
hsa-miR-125b-5p:MIMAT0000423:Homo:sapiens:miR-125b-5p	22.1276	0.113871	0.114409	0.995298	0.319591	0.865632
hsa-miR-1294:MIMAT0005884:Homo:sapiens:miR-1294	4.82324	-0.19151	0.193237	-0.991061	0.321656	0.865632
hsa-miR-183-5p:MIMAT0000261:Homo:sapiens:miR-183-5p	30.5934	-0.122105	0.127705	-0.956151	0.338996	0.869469
hsa-miR-93-5p:MIMAT0000093:Homo:sapiens:miR-93-5p	101.267	-0.0495771	0.0518836	-0.955544	0.339303	0.869469
hsa-miR-99b-5p:MIMAT0000689:Homo:sapiens:miR-99b-5p	7.67399	0.180385	0.188917	0.954838	0.33966	0.869469
hsa-miR-32-5p:MIMAT0000090:Homo:sapiens:miR-32-5p	25.6781	-0.0828619	0.0873636	-0.948471	0.34289	0.869469
hsa-miR-192-5p:MIMAT0000222:Homo:sapiens:miR-192-5p	67.3136	-0.0801723	0.086318	-0.928802	0.352992	0.869469
hsa-miR-340-5p:MIMAT0004692:Homo:sapiens:miR-340-5p	21.427	-0.0957008	0.103383	-0.925693	0.354605	0.869469
hsa-miR-152-3p:MIMAT0000438:Homo:sapiens:miR-152-3p	12.8606	0.134544	0.145869	0.922362	0.35634	0.869469
hsa-miR-199b-3p:MIMAT0004563:Homo:sapiens:miR-199b-3p|hsa-miR-199a-3p:MIMAT0000232:Homo:sapiens:miR-199a-3p	107.248	0.0605872	0.0685355	0.884026	0.376682	0.892534
hsa-miR-1-3p:MIMAT0000416:Homo:sapiens:miR-1-3p	10.4988	-0.174591	0.199405	-0.875562	0.381268	0.892534
hsa-miR-375:MIMAT0000728:Homo:sapiens:miR-375	21.6313	-0.13072	0.149917	-0.871947	0.383237	0.892534
hsa-miR-320d:MIMAT0006764:Homo:sapiens:miR-320d	6.74116	0.144753	0.168353	0.859814	0.389891	0.892534
hsa-miR-221-3p:MIMAT0000278:Homo:sapiens:miR-221-3p	47.7187	-0.0774944	0.0910221	-0.85138	0.394558	0.892534
hsa-miR-744-5p:MIMAT0004945:Homo:sapiens:miR-744-5p	19.4689	-0.114459	0.135204	-0.846566	0.397237	0.892534
hsa-miR-320a:MIMAT0000510:Homo:sapiens:miR-320a	60.6689	-0.0639952	0.0760272	-0.841741	0.399933	0.892534
hsa-miR-144-5p:MIMAT0004600:Homo:sapiens:miR-144-5p	29.0166	0.10307	0.12635	0.815746	0.414645	0.896744
hsa-miR-30d-5p:MIMAT0000245:Homo:sapiens:miR-30d-5p	135.884	-0.0349923	0.0432649	-0.808793	0.418634	0.896744
hsa-miR-1306-5p:MIMAT0022726:Homo:sapiens:miR-1306-5p	9.00444	-0.122324	0.153311	-0.797879	0.424941	0.896744
hsa-miR-222-3p:MIMAT0000279:Homo:sapiens:miR-222-3p	14.0176	-0.109979	0.137946	-0.797263	0.425298	0.896744
hsa-miR-30e-3p:MIMAT0000693:Homo:sapiens:miR-30e-3p	12.1954	0.0934522	0.118378	0.789443	0.429853	0.896744
hsa-miR-107:MIMAT0000104:Homo:sapiens:miR-107	42.81	0.0583455	0.0743258	0.784997	0.432456	0.896744
hsa-miR-425-5p:MIMAT0003393:Homo:sapiens:miR-425-5p	78.1248	-0.0560772	0.0720083	-0.778759	0.436121	0.896744
hsa-miR-29b-3p:MIMAT0000100:Homo:sapiens:miR-29b-3p	22.9995	-0.0721354	0.0962128	-0.749748	0.453406	0.910105
hsa-miR-151a-3p:MIMAT0000757:Homo:sapiens:miR-151a-3p	58.8597	0.0545999	0.0729483	0.748474	0.454174	0.910105
hsa-miR-342-3p:MIMAT0000753:Homo:sapiens:miR-342-3p	57.9163	0.0646908	0.0872766	0.741216	0.458563	0.910105
hsa-miR-423-3p:MIMAT0001340:Homo:sapiens:miR-423-3p	24.8438	-0.0922403	0.125546	-0.734716	0.462513	0.910105
hsa-miR-140-5p:MIMAT0000431:Homo:sapiens:miR-140-5p	13.9135	-0.120277	0.168068	-0.715648	0.474209	0.923193
hsa-miR-182-5p:MIMAT0000259:Homo:sapiens:miR-182-5p	39.6809	-0.0818556	0.116823	-0.700681	0.483502	0.931378
hsa-miR-20a-5p:MIMAT0000075:Homo:sapiens:miR-20a-5p	38.4341	0.0583357	0.084616	0.689417	0.490561	0.935132
hsa-miR-7-5p:MIMAT0000252:Homo:sapiens:miR-7-5p	28.1199	-0.0704638	0.104332	-0.675382	0.499433	0.941907
hsa-miR-625-3p:MIMAT0004808:Homo:sapiens:miR-625-3p	15.7711	0.128948	0.195851	0.658396	0.510283	0.941907
hsa-miR-664a-5p:MIMAT0005948:Homo:sapiens:miR-664a-5p	7.13844	0.112641	0.173822	0.648024	0.51697	0.941907
hsa-miR-190a-5p:MIMAT0000458:Homo:sapiens:miR-190a-5p	12.3914	0.0890467	0.138159	0.644524	0.519236	0.941907
hsa-miR-126-3p:MIMAT0000445:Homo:sapiens:miR-126-3p	168.483	0.0343942	0.0534423	0.643576	0.51985	0.941907
hsa-miR-339-5p:MIMAT0000764:Homo:sapiens:miR-339-5p	5.44962	0.149956	0.245337	0.611223	0.541052	0.943853
hsa-miR-320c:MIMAT0005793:Homo:sapiens:miR-320c	15.2796	-0.0724827	0.119923	-0.604411	0.54557	0.943853
hsa-miR-29a-3p:MIMAT0000086:Homo:sapiens:miR-29a-3p	75.1253	-0.0414883	0.0701265	-0.59162	0.554105	0.943853
hsa-miR-454-3p:MIMAT0003885:Homo:sapiens:miR-454-3p	16.6793	0.0717662	0.121526	0.59054	0.554829	0.943853
hsa-miR-584-5p:MIMAT0003249:Homo:sapiens:miR-584-5p	28.1323	0.0619136	0.104906	0.59018	0.55507	0.943853
hsa-miR-148a-3p:MIMAT0000243:Homo:sapiens:miR-148a-3p	103.146	-0.0402181	0.069191	-0.581262	0.561064	0.943853
hsa-miR-769-5p:MIMAT0003886:Homo:sapiens:miR-769-5p	4.30716	0.118001	0.204042	0.578318	0.56305	0.943853
hsa-miR-1277-5p:MIMAT0022724:Homo:sapiens:miR-1277-5p	8.98391	0.0858566	0.149991	0.572413	0.567042	0.943853
hsa-miR-106b-3p:MIMAT0004672:Homo:sapiens:miR-106b-3p	20.4761	-0.0540572	0.0945108	-0.571968	0.567343	0.943853
hsa-miR-335-5p:MIMAT0000765:Homo:sapiens:miR-335-5p	17.4496	0.0674853	0.124373	0.542604	0.587403	0.95732
hsa-miR-483-5p:MIMAT0004761:Homo:sapiens:miR-483-5p	11.9864	-0.0920673	0.176954	-0.52029	0.602861	0.95732
hsa-miR-4732-3p:MIMAT0019856:Homo:sapiens:miR-4732-3p	7.36425	-0.0811653	0.157704	-0.514668	0.606785	0.95732
hsa-miR-361-5p:MIMAT0000703:Homo:sapiens:miR-361-5p	24.1172	-0.0479484	0.094533	-0.507214	0.612005	0.95732
hsa-miR-328-3p:MIMAT0000752:Homo:sapiens:miR-328-3p	11.0241	0.0892937	0.180754	0.494006	0.621302	0.95732
hsa-miR-143-3p:MIMAT0000435:Homo:sapiens:miR-143-3p	66.0403	-0.0430171	0.0897387	-0.47936	0.631683	0.95732
hsa-miR-140-3p:MIMAT0004597:Homo:sapiens:miR-140-3p	89.4289	-0.0360088	0.0756692	-0.475872	0.634166	0.95732
hsa-miR-223-3p:MIMAT0000280:Homo:sapiens:miR-223-3p	275.805	-0.0375632	0.0798163	-0.470621	0.637912	0.95732
hsa-miR-421:MIMAT0003339:Homo:sapiens:miR-421	7.55492	0.0731874	0.157643	0.464262	0.64246	0.95732
hsa-miR-101-3p:MIMAT0000099:Homo:sapiens:miR-101-3p	188.26	-0.0262605	0.0584022	-0.449648	0.652964	0.95732
hsa-miR-26a-5p:MIMAT0000082:Homo:sapiens:miR-26a-5p	93.9381	-0.0227007	0.051236	-0.443062	0.657721	0.95732
hsa-miR-20b-5p:MIMAT0001413:Homo:sapiens:miR-20b-5p	14.9675	0.0547799	0.126282	0.43379	0.664441	0.95732
hsa-miR-146b-5p:MIMAT0002809:Homo:sapiens:miR-146b-5p	18.0884	0.0517523	0.122077	0.423932	0.671615	0.95732
hsa-miR-501-3p:MIMAT0004774:Homo:sapiens:miR-501-3p	5.87572	-0.0774315	0.193257	-0.400666	0.688666	0.95732
hsa-miR-197-3p:MIMAT0000227:Homo:sapiens:miR-197-3p	14.4343	0.0491157	0.123986	0.396139	0.692003	0.95732
hsa-miR-191-5p:MIMAT0000440:Homo:sapiens:miR-191-5p	75.3154	0.0322816	0.0825806	0.39091	0.695864	0.95732
hsa-let-7c:MI0000064:Homo:sapiens:let-7c:stem-loop	3.58322	-0.0816727	0.210258	-0.38844	0.697691	0.95732
hsa-miR-9-5p:MIMAT0000441:Homo:sapiens:miR-9-5p	5.9377	0.0901253	0.23693	0.380387	0.703658	0.95732
hsa-miR-339-3p:MIMAT0004702:Homo:sapiens:miR-339-3p	5.18755	0.0822545	0.221034	0.372136	0.709792	0.95732
hsa-miR-30e-5p:MIMAT0000692:Homo:sapiens:miR-30e-5p	135.984	-0.0178602	0.0488809	-0.365382	0.714826	0.95732
hsa-miR-142-3p:MIMAT0000434:Homo:sapiens:miR-142-3p	77.368	-0.0341865	0.0938321	-0.364337	0.715606	0.95732
hsa-miR-320b:MIMAT0005792:Homo:sapiens:miR-320b	18.987	-0.0369984	0.10294	-0.359418	0.719283	0.95732
hsa-miR-151a-5p:MIMAT0004697:Homo:sapiens:miR-151a-5p|hsa-miR-151b:MIMAT0010214:Homo:sapiens:miR-151b	4.55023	0.0694531	0.193602	0.358741	0.719789	0.95732
hsa-miR-4732-5p:MIMAT0019855:Homo:sapiens:miR-4732-5p	11.8416	-0.0558193	0.15579	-0.358299	0.72012	0.95732
hsa-miR-190b:MIMAT0004929:Homo:sapiens:miR-190b	5.31829	-0.0694623	0.197279	-0.352102	0.724762	0.95732
hsa-miR-193a-5p:MIMAT0004614:Homo:sapiens:miR-193a-5p	13.3023	-0.0515558	0.146437	-0.352067	0.724788	0.95732
hsa-miR-126-5p:MIMAT0000444:Homo:sapiens:miR-126-5p	78.2042	0.0226566	0.0651578	0.347719	0.728051	0.95732
hsa-miR-122-5p:MIMAT0000421:Homo:sapiens:miR-122-5p	176.67	0.04296	0.125926	0.341153	0.732989	0.95732
hsa-miR-18a-5p:MIMAT0000072:Homo:sapiens:miR-18a-5p	6.55155	0.065896	0.195998	0.336207	0.736715	0.95732
hsa-miR-106a-5p:MIMAT0000103:Homo:sapiens:miR-106a-5p	8.45628	-0.0819628	0.244132	-0.335732	0.737073	0.95732
hsa-miR-345-5p:MIMAT0000772:Homo:sapiens:miR-345-5p	5.7903	0.0669013	0.199691	0.335024	0.737607	0.95732
hsa-miR-146a-5p:MIMAT0000449:Homo:sapiens:miR-146a-5p	99.0062	0.0211911	0.0653892	0.324076	0.74588	0.958403
hsa-miR-361-3p:MIMAT0004682:Homo:sapiens:miR-361-3p	11.5252	0.0477313	0.149128	0.320069	0.748916	0.958403
hsa-miR-1255b-5p:MIMAT0005945:Homo:sapiens:miR-1255b-5p	4.11321	0.06697	0.21863	0.306316	0.759364	0.959239
hsa-miR-196b-5p:MIMAT0001080:Homo:sapiens:miR-196b-5p	15.0315	0.0420423	0.141771	0.296552	0.766809	0.959239
hsa-miR-1307-3p:MIMAT0005951:Homo:sapiens:miR-1307-3p	18.0282	0.0425826	0.150321	0.283277	0.776964	0.959239
hsa-miR-15b-5p:MIMAT0000417:Homo:sapiens:miR-15b-5p	23.5194	-0.0310179	0.109998	-0.281987	0.777953	0.959239
hsa-miR-27b-3p:MIMAT0000419:Homo:sapiens:miR-27b-3p	44.0008	0.0194228	0.0707923	0.274364	0.783805	0.959239
hsa-miR-450b-5p:MIMAT0004909:Homo:sapiens:miR-450b-5p	6.10215	-0.0552237	0.210062	-0.262892	0.792634	0.959239
hsa-miR-19b-3p:MIMAT0000074:Homo:sapiens:miR-19b-3p	42.9377	-0.0288408	0.109869	-0.2625	0.792936	0.959239
hsa-miR-4433b-5p:MIMAT0030413:Homo:sapiens:miR-4433b-5p	15.3545	-0.0476385	0.182066	-0.261655	0.793587	0.959239
hsa-miR-99a-5p:MIMAT0000097:Homo:sapiens:miR-99a-5p	9.26242	-0.0488212	0.19722	-0.247547	0.804485	0.959239
hsa-miR-432-5p:MIMAT0002814:Homo:sapiens:miR-432-5p	19.7232	-0.041341	0.180181	-0.229442	0.818526	0.959239
hsa-miR-130a-3p:MIMAT0000425:Homo:sapiens:miR-130a-3p	15.9257	0.0257276	0.112566	0.228556	0.819214	0.959239
hsa-miR-409-3p:MIMAT0001639:Homo:sapiens:miR-409-3p	13.0254	0.0482881	0.224438	0.215151	0.829649	0.959239
hsa-miR-128-3p:MIMAT0000424:Homo:sapiens:miR-128-3p	27.774	-0.0199808	0.0945123	-0.211409	0.832568	0.959239
hsa-miR-144-3p:MIMAT0000436:Homo:sapiens:miR-144-3p	29.8733	-0.0225843	0.110361	-0.20464	0.837854	0.959239
hsa-miR-16-2-3p:MIMAT0004518:Homo:sapiens:miR-16-2-3p	5.62531	0.0449412	0.231331	0.194272	0.845963	0.959239
hsa-miR-598-3p:MIMAT0003266:Homo:sapiens:miR-598-3p	5.83129	0.0366751	0.195451	0.187644	0.851156	0.959239
hsa-miR-223-5p:MIMAT0004570:Homo:sapiens:miR-223-5p	29.6391	-0.0227904	0.122289	-0.186365	0.852159	0.959239
hsa-miR-29c-3p:MIMAT0000681:Homo:sapiens:miR-29c-3p	76.4325	0.0129414	0.071594	0.180762	0.856555	0.959239
hsa-miR-10a-5p:MIMAT0000253:Homo:sapiens:miR-10a-5p	29.1386	0.0179906	0.101791	0.176741	0.859712	0.959239
hsa-let-7d-3p:MIMAT0004484:Homo:sapiens:let-7d-3p	22.9897	-0.017775	0.100907	-0.176153	0.860174	0.959239
hsa-miR-23a-3p:MIMAT0000078:Homo:sapiens:miR-23a-3p	51.8417	-0.0129793	0.0737642	-0.175956	0.860328	0.959239
hsa-miR-15a-5p:MIMAT0000068:Homo:sapiens:miR-15a-5p	39.9791	-0.0155833	0.0915827	-0.170156	0.864888	0.959239
hsa-miR-224-5p:MIMAT0000281:Homo:sapiens:miR-224-5p	8.49643	0.0337132	0.218749	0.154118	0.877517	0.960601
hsa-miR-17-5p:MIMAT0000070:Homo:sapiens:miR-17-5p	18.6608	0.0274606	0.17853	0.153815	0.877756	0.960601
hsa-miR-195-5p:MIMAT0000461:Homo:sapiens:miR-195-5p	5.4881	0.0265075	0.178372	0.148608	0.881863	0.960601
hsa-miR-374a-5p:MIMAT0000727:Homo:sapiens:miR-374a-5p	15.2923	-0.0176246	0.139634	-0.126219	0.899558	0.97296
hsa-let-7c-5p:MIMAT0000064:Homo:sapiens:let-7c-5p	43.7586	0.00795581	0.065855	0.120808	0.903843	0.97296
hsa-miR-185-5p:MIMAT0000455:Homo:sapiens:miR-185-5p	46.4671	0.00726191	0.0723807	0.100329	0.920083	0.98465
hsa-miR-660-5p:MIMAT0003338:Homo:sapiens:miR-660-5p	27.3662	0.0072444	0.106904	0.0677654	0.945972	0.987843
hsa-miR-486-3p:MIMAT0004762:Homo:sapiens:miR-486-3p	7.89976	0.0102137	0.15361	0.0664912	0.946987	0.987843
hsa-let-7f-5p:MIMAT0000067:Homo:sapiens:let-7f-5p	149.083	0.00421642	0.0647307	0.0651379	0.948064	0.987843
hsa-miR-378a-3p:MIMAT0000732:Homo:sapiens:miR-378a-3p	21.1887	0.00640872	0.0986178	0.0649854	0.948186	0.987843
hsa-miR-199a-5p:MIMAT0000231:Homo:sapiens:miR-199a-5p	4.83379	0.0132152	0.210985	0.0626358	0.950057	0.987843
hsa-miR-148b-3p:MIMAT0000759:Homo:sapiens:miR-148b-3p	48.3186	-0.00370083	0.0701813	-0.0527325	0.957945	0.987975
hsa-miR-98-5p:MIMAT0000096:Homo:sapiens:miR-98-5p	15.9294	-0.00625398	0.127836	-0.0489219	0.960982	0.987975
hsa-miR-942-5p:MIMAT0004985:Homo:sapiens:miR-942-5p	11.9791	-0.00417103	0.130536	-0.0319531	0.974509	0.992779
hsa-miR-424-5p:MIMAT0001341:Homo:sapiens:miR-424-5p	7.405	0.00510013	0.182287	0.0279786	0.977679	0.992779
hsa-miR-106b-5p:MIMAT0000680:Homo:sapiens:miR-106b-5p	7.87123	0.00393349	0.173662	0.0226503	0.981929	0.992779
hsa-miR-1307-5p:MIMAT0022727:Homo:sapiens:miR-1307-5p	8.57841	-0.00142675	0.173696	-0.00821403	0.993446	0.994536
hsa-miR-484:MIMAT0002174:Homo:sapiens:miR-484	19.8072	0.000725653	0.105973	0.00684754	0.994536	0.994536

## Sheet: TableS10
Supplementary table 10. Summary statistics of the comparison between participants with ANX vs. no Mental Disorder in W2 comparison.
miRNA	baseMean	log2FoldChange	lfcSE	stat	pvalue	padj
hsa-miR-432-5p:MIMAT0002814:Homo:sapiens:miR-432-5p	17.212	-0.657978	0.201029	-3.27305	0.00106394	0.0990452	*
hsa-miR-151a-5p:MIMAT0004697:Homo:sapiens:miR-151a-5p|hsa-miR-151b:MIMAT0010214:Homo:sapiens:miR-151b	4.38416	-0.717415	0.223629	-3.20806	0.00133636	0.0990452	*
hsa-miR-584-5p:MIMAT0003249:Homo:sapiens:miR-584-5p	26.6975	-0.400996	0.12763	-3.14187	0.00167873	0.0990452	*
hsa-let-7c-5p:MIMAT0000064:Homo:sapiens:let-7c-5p	42.2196	-0.229658	0.0757364	-3.03233	0.00242672	0.107382
hsa-miR-409-3p:MIMAT0001639:Homo:sapiens:miR-409-3p	12.4667	-0.741388	0.255784	-2.8985	0.00374957	0.132735
hsa-miR-98-5p:MIMAT0000096:Homo:sapiens:miR-98-5p	14.6523	-0.317891	0.13026	-2.44044	0.0146692	0.382041
hsa-miR-483-3p:MIMAT0002173:Homo:sapiens:miR-483-3p	8.37978	-0.610077	0.251086	-2.42976	0.015109	0.382041
hsa-let-7e-5p:MIMAT0000066:Homo:sapiens:let-7e-5p	21.9055	-0.34084	0.144466	-2.35932	0.0183085	0.405075
hsa-miR-224-5p:MIMAT0000281:Homo:sapiens:miR-224-5p	7.37041	-0.565322	0.254322	-2.22286	0.0262252	0.44044
hsa-miR-320c:MIMAT0005793:Homo:sapiens:miR-320c	14.8978	-0.293378	0.134928	-2.17433	0.0296807	0.44044
hsa-miR-155-5p:MIMAT0000646:Homo:sapiens:miR-155-5p	24.1915	-0.349745	0.162676	-2.14995	0.0315594	0.44044
hsa-miR-146a-5p:MIMAT0000449:Homo:sapiens:miR-146a-5p	94.7629	-0.191767	0.0895941	-2.1404	0.0323225	0.44044
hsa-miR-320d:MIMAT0006764:Homo:sapiens:miR-320d	7.03839	-0.426023	0.20152	-2.11404	0.0345116	0.44044
hsa-miR-134-5p:MIMAT0000447:Homo:sapiens:miR-134-5p	6.85631	-0.56166	0.266998	-2.10361	0.0354124	0.44044
hsa-miR-744-5p:MIMAT0004945:Homo:sapiens:miR-744-5p	18.1464	-0.340776	0.163663	-2.08219	0.0373254	0.44044
hsa-miR-16-5p:MIMAT0000069:Homo:sapiens:miR-16-5p	386.4	0.083267	0.0411351	2.02423	0.0429464	0.475094
hsa-miR-382-5p:MIMAT0000737:Homo:sapiens:miR-382-5p	8.75314	-0.455729	0.229771	-1.98341	0.0473219	0.492705
hsa-miR-625-3p:MIMAT0004808:Homo:sapiens:miR-625-3p	15.7917	-0.429715	0.223129	-1.92586	0.0541221	0.515566
hsa-miR-190b:MIMAT0004929:Homo:sapiens:miR-190b	5.08874	-0.422361	0.220419	-1.91617	0.0553432	0.515566
hsa-miR-127-3p:MIMAT0000446:Homo:sapiens:miR-127-3p	7.42892	-0.606462	0.321363	-1.88716	0.0591392	0.523382
hsa-miR-125a-5p:MIMAT0000443:Homo:sapiens:miR-125a-5p	32.6586	-0.207749	0.11187	-1.85706	0.063303	0.533554
hsa-miR-146b-5p:MIMAT0002809:Homo:sapiens:miR-146b-5p	19.8407	-0.34252	0.186916	-1.83249	0.0668789	0.538071
hsa-miR-18a-5p:MIMAT0000072:Homo:sapiens:miR-18a-5p	6.5364	-0.372725	0.210697	-1.76901	0.0768923	0.574145
hsa-miR-320b:MIMAT0005792:Homo:sapiens:miR-320b	18.0753	-0.215117	0.125218	-1.71794	0.0858078	0.574145
hsa-miR-328-3p:MIMAT0000752:Homo:sapiens:miR-328-3p	11.839	-0.344679	0.204106	-1.68872	0.0912724	0.574145
hsa-miR-1307-3p:MIMAT0005951:Homo:sapiens:miR-1307-3p	16.6416	-0.31294	0.185599	-1.68611	0.0917752	0.574145
hsa-miR-4732-5p:MIMAT0019855:Homo:sapiens:miR-4732-5p	11.4479	-0.251298	0.149481	-1.68114	0.0927365	0.574145
hsa-miR-125b-5p:MIMAT0000423:Homo:sapiens:miR-125b-5p	20.7051	-0.230928	0.13876	-1.66422	0.0960676	0.574145
hsa-miR-196b-5p:MIMAT0001080:Homo:sapiens:miR-196b-5p	13.3435	-0.221433	0.133468	-1.65907	0.097102	0.574145
hsa-miR-1294:MIMAT0005884:Homo:sapiens:miR-1294	4.63399	-0.341251	0.206652	-1.65133	0.0986707	0.574145
hsa-miR-101-3p:MIMAT0000099:Homo:sapiens:miR-101-3p	183.774	0.100949	0.0616501	1.63745	0.101536	0.574145
hsa-miR-199b-3p:MIMAT0004563:Homo:sapiens:miR-199b-3p|hsa-miR-199a-3p:MIMAT0000232:Homo:sapiens:miR-199a-3p	95.0491	-0.131141	0.081657	-1.606	0.108274	0.574145
hsa-miR-15b-3p:MIMAT0004586:Homo:sapiens:miR-15b-3p	6.38256	0.337072	0.209991	1.60517	0.108456	0.574145
hsa-miR-221-3p:MIMAT0000278:Homo:sapiens:miR-221-3p	46.98	-0.170789	0.107585	-1.58748	0.112403	0.574145
hsa-miR-103a-3p:MIMAT0000101:Homo:sapiens:miR-103a-3p	79.5045	-0.117232	0.0753254	-1.55634	0.119627	0.574145
hsa-miR-106b-3p:MIMAT0004672:Homo:sapiens:miR-106b-3p	20.9486	-0.193557	0.124436	-1.55548	0.119832	0.574145
hsa-miR-335-5p:MIMAT0000765:Homo:sapiens:miR-335-5p	16.6259	0.212564	0.136724	1.55469	0.120019	0.574145
hsa-miR-425-5p:MIMAT0003393:Homo:sapiens:miR-425-5p	79.4608	0.110142	0.071947	1.53088	0.125799	0.585958
hsa-miR-182-5p:MIMAT0000259:Homo:sapiens:miR-182-5p	38.1229	-0.160686	0.10758	-1.49364	0.135269	0.603102
hsa-miR-27a-3p:MIMAT0000084:Homo:sapiens:miR-27a-3p	43.8717	0.167376	0.112937	1.48204	0.13833	0.603102
hsa-let-7d-5p:MIMAT0000065:Homo:sapiens:let-7d-5p	40.3437	-0.102702	0.0699906	-1.46737	0.142274	0.603102
hsa-miR-1180-3p:MIMAT0005825:Homo:sapiens:miR-1180-3p	6.48115	-0.272227	0.187783	-1.44969	0.147145	0.603102
hsa-miR-100-5p:MIMAT0000098:Homo:sapiens:miR-100-5p	5.21473	-0.318288	0.220067	-1.44633	0.148086	0.603102
hsa-miR-193a-5p:MIMAT0004614:Homo:sapiens:miR-193a-5p	11.4759	-0.233608	0.164387	-1.42109	0.155292	0.603102
hsa-miR-99b-5p:MIMAT0000689:Homo:sapiens:miR-99b-5p	8.10934	-0.323767	0.227863	-1.42088	0.155351	0.603102
hsa-miR-183-5p:MIMAT0000261:Homo:sapiens:miR-183-5p	27.7146	-0.171008	0.120757	-1.41613	0.156738	0.603102
hsa-miR-4433b-5p:MIMAT0030413:Homo:sapiens:miR-4433b-5p	14.9151	-0.299673	0.21626	-1.38571	0.165836	0.611658
hsa-miR-200a-3p:MIMAT0000682:Homo:sapiens:miR-200a-3p	6.40161	-0.31251	0.225543	-1.38559	0.165873	0.611658
hsa-miR-205-5p:MIMAT0000266:Homo:sapiens:miR-205-5p	7.3775	-0.291559	0.212506	-1.372	0.170062	0.614306
hsa-let-7g-5p:MIMAT0000414:Homo:sapiens:let-7g-5p	64.4332	-0.0904873	0.0670754	-1.34904	0.177325	0.624962
hsa-miR-342-3p:MIMAT0000753:Homo:sapiens:miR-342-3p	62.9573	-0.193745	0.144529	-1.34053	0.180074	0.624962
hsa-miR-200c-3p:MIMAT0000617:Homo:sapiens:miR-200c-3p	5.03781	-0.286375	0.215391	-1.32956	0.183663	0.625161
hsa-miR-374a-5p:MIMAT0000727:Homo:sapiens:miR-374a-5p	15.9737	-0.193252	0.149802	-1.29005	0.197032	0.650484
hsa-miR-320a:MIMAT0000510:Homo:sapiens:miR-320a	58.4649	-0.110802	0.0866312	-1.27901	0.200895	0.650484
hsa-let-7d-3p:MIMAT0004484:Homo:sapiens:let-7d-3p	21.5141	0.142496	0.111716	1.27551	0.202128	0.650484
hsa-miR-195-5p:MIMAT0000461:Homo:sapiens:miR-195-5p	4.54982	-0.283392	0.224227	-1.26386	0.20628	0.651992
hsa-miR-197-3p:MIMAT0000227:Homo:sapiens:miR-197-3p	14.2883	0.182043	0.148002	1.23	0.218696	0.6586
hsa-miR-28-3p:MIMAT0004502:Homo:sapiens:miR-28-3p	16.8488	-0.245023	0.199894	-1.22576	0.220288	0.6586
hsa-let-7f-5p:MIMAT0000067:Homo:sapiens:let-7f-5p	135.71	-0.0723967	0.0591709	-1.22352	0.221134	0.6586
hsa-miR-10a-5p:MIMAT0000253:Homo:sapiens:miR-10a-5p	28.6853	-0.148294	0.12176	-1.21792	0.223254	0.6586
hsa-miR-424-5p:MIMAT0001341:Homo:sapiens:miR-424-5p	7.13093	0.220273	0.184179	1.19597	0.231708	0.665272
hsa-miR-483-5p:MIMAT0004761:Homo:sapiens:miR-483-5p	10.6931	-0.222729	0.186762	-1.19258	0.233033	0.665272
hsa-miR-25-3p:MIMAT0000081:Homo:sapiens:miR-25-3p	100.387	0.0600131	0.0521039	1.1518	0.249405	0.700708
hsa-let-7i-5p:MIMAT0000415:Homo:sapiens:let-7i-5p	172.606	0.0466841	0.0413869	1.12799	0.259323	0.71719
hsa-miR-454-3p:MIMAT0003885:Homo:sapiens:miR-454-3p	14.8012	-0.159112	0.145374	-1.0945	0.273735	0.730958
hsa-miR-30e-5p:MIMAT0000692:Homo:sapiens:miR-30e-5p	135.295	0.066718	0.0611862	1.09041	0.275533	0.730958
hsa-miR-664a-5p:MIMAT0005948:Homo:sapiens:miR-664a-5p	6.6266	-0.225795	0.209215	-1.07925	0.280477	0.730958
hsa-miR-29a-3p:MIMAT0000086:Homo:sapiens:miR-29a-3p	75.7825	0.101386	0.0951025	1.06607	0.286392	0.730958
hsa-miR-29b-3p:MIMAT0000100:Homo:sapiens:miR-29b-3p	23.2737	0.116572	0.110744	1.05263	0.292512	0.730958
hsa-miR-423-3p:MIMAT0001340:Homo:sapiens:miR-423-3p	25.2945	-0.144497	0.14089	-1.02561	0.305077	0.730958
hsa-miR-148a-3p:MIMAT0000243:Homo:sapiens:miR-148a-3p	98.196	0.0714756	0.0697963	1.02406	0.305807	0.730958
hsa-miR-576-5p:MIMAT0003241:Homo:sapiens:miR-576-5p	16.0913	-0.123975	0.121489	-1.02046	0.30751	0.730958
hsa-miR-192-5p:MIMAT0000222:Homo:sapiens:miR-192-5p	65.1387	-0.104206	0.102354	-1.01809	0.308633	0.730958
hsa-miR-23a-3p:MIMAT0000078:Homo:sapiens:miR-23a-3p	49.0892	0.103016	0.102191	1.00807	0.313422	0.730958
hsa-let-7a-5p:MIMAT0000062:Homo:sapiens:let-7a-5p	145.307	-0.0493256	0.0491695	-1.00318	0.315776	0.730958
hsa-miR-345-5p:MIMAT0000772:Homo:sapiens:miR-345-5p	6.35279	0.227163	0.226737	1.00188	0.316404	0.730958
hsa-miR-30a-3p:MIMAT0000088:Homo:sapiens:miR-30a-3p	6.25568	-0.225193	0.225508	-0.998603	0.317987	0.730958
hsa-miR-151a-3p:MIMAT0000757:Homo:sapiens:miR-151a-3p	53.1892	-0.101456	0.103297	-0.982172	0.326015	0.739803
hsa-miR-9-5p:MIMAT0000441:Homo:sapiens:miR-9-5p	6.39755	0.29044	0.298871	0.97179	0.331155	0.740926
hsa-miR-32-5p:MIMAT0000090:Homo:sapiens:miR-32-5p	26.1484	0.0919846	0.0953873	0.964327	0.334882	0.740926
hsa-miR-30a-5p:MIMAT0000087:Homo:sapiens:miR-30a-5p	48.9161	-0.115082	0.123282	-0.933486	0.350569	0.766058
hsa-miR-190a-5p:MIMAT0000458:Homo:sapiens:miR-190a-5p	11.686	-0.138327	0.150482	-0.919228	0.357976	0.772705
hsa-miR-99a-5p:MIMAT0000097:Homo:sapiens:miR-99a-5p	8.22356	-0.174186	0.196822	-0.884993	0.37616	0.802173
hsa-miR-122-5p:MIMAT0000421:Homo:sapiens:miR-122-5p	167.874	-0.126685	0.149031	-0.850059	0.395292	0.818173
hsa-miR-29c-3p:MIMAT0000681:Homo:sapiens:miR-29c-3p	74.5772	0.0708763	0.08344	0.849428	0.395643	0.818173
hsa-miR-150-5p:MIMAT0000451:Homo:sapiens:miR-150-5p	37.7022	-0.125319	0.148125	-0.84604	0.39753	0.818173
hsa-miR-451a:MIMAT0001631:Homo:sapiens:miR-451a	225.303	0.065848	0.0799292	0.823829	0.410037	0.81958
hsa-miR-222-3p:MIMAT0000279:Homo:sapiens:miR-222-3p	14.5442	-0.113705	0.138113	-0.823278	0.41035	0.81958
hsa-miR-942-5p:MIMAT0004985:Homo:sapiens:miR-942-5p	11.174	-0.137419	0.168752	-0.814321	0.415461	0.81958
hsa-miR-23b-3p:MIMAT0000418:Homo:sapiens:miR-23b-3p	13.3999	-0.134095	0.165121	-0.812098	0.416736	0.81958
hsa-miR-450b-5p:MIMAT0004909:Homo:sapiens:miR-450b-5p	5.74759	0.186346	0.239471	0.778156	0.436477	0.848972
hsa-miR-215-5p:MIMAT0000272:Homo:sapiens:miR-215-5p	12.8663	-0.118135	0.157033	-0.752291	0.451876	0.856003
hsa-miR-27b-3p:MIMAT0000419:Homo:sapiens:miR-27b-3p	41.2813	-0.05976	0.0802507	-0.744666	0.456473	0.856003
hsa-miR-142-5p:MIMAT0000433:Homo:sapiens:miR-142-5p	76.0002	0.0692132	0.0933834	0.741172	0.458589	0.856003
hsa-miR-144-3p:MIMAT0000436:Homo:sapiens:miR-144-3p	28.8236	0.0925376	0.125089	0.739775	0.459437	0.856003
hsa-miR-107:MIMAT0000104:Homo:sapiens:miR-107	41.7027	-0.0599397	0.0831084	-0.721223	0.470773	0.867987
hsa-miR-152-3p:MIMAT0000438:Homo:sapiens:miR-152-3p	11.8243	-0.105774	0.150271	-0.703884	0.481505	0.878623
hsa-miR-20a-5p:MIMAT0000075:Homo:sapiens:miR-20a-5p	38.6404	-0.0620627	0.0903752	-0.686723	0.492257	0.879517
hsa-miR-148b-3p:MIMAT0000759:Homo:sapiens:miR-148b-3p	45.8951	0.048994	0.0725952	0.674893	0.499744	0.879517
hsa-miR-629-5p:MIMAT0004810:Homo:sapiens:miR-629-5p	21.6436	-0.0781428	0.117671	-0.664081	0.506638	0.879517
hsa-miR-423-5p:MIMAT0004748:Homo:sapiens:miR-423-5p	124.306	-0.0328184	0.0505234	-0.649567	0.515972	0.879517
hsa-miR-484:MIMAT0002174:Homo:sapiens:miR-484	20.9192	0.0694811	0.107095	0.648782	0.516479	0.879517
hsa-miR-140-3p:MIMAT0004597:Homo:sapiens:miR-140-3p	85.336	0.0668944	0.103322	0.647435	0.51735	0.879517
hsa-miR-92a-3p:MIMAT0000092:Homo:sapiens:miR-92a-3p	175.036	0.0306625	0.0477996	0.641481	0.52121	0.879517
hsa-miR-361-3p:MIMAT0004682:Homo:sapiens:miR-361-3p	12.401	-0.125895	0.19651	-0.640655	0.521747	0.879517
hsa-miR-421:MIMAT0003339:Homo:sapiens:miR-421	8.0054	-0.112398	0.18171	-0.618557	0.536208	0.892696
hsa-miR-223-3p:MIMAT0000280:Homo:sapiens:miR-223-3p	262.519	0.0553271	0.0902064	0.613339	0.539652	0.892696
hsa-miR-30c-5p:MIMAT0000244:Homo:sapiens:miR-30c-5p	13.6666	0.105828	0.179477	0.589648	0.555427	0.910283
hsa-miR-191-5p:MIMAT0000440:Homo:sapiens:miR-191-5p	75.7907	-0.0683807	0.117961	-0.579689	0.562125	0.912808
hsa-miR-130b-3p:MIMAT0000691:Homo:sapiens:miR-130b-3p	7.54025	0.0986289	0.175124	0.563193	0.573303	0.91294
hsa-miR-542-3p:MIMAT0003389:Homo:sapiens:miR-542-3p	6.40398	0.13129	0.235622	0.557207	0.577386	0.91294
hsa-miR-590-3p:MIMAT0004801:Homo:sapiens:miR-590-3p	5.78528	0.106177	0.195178	0.544004	0.586439	0.91294
hsa-miR-628-3p:MIMAT0003297:Homo:sapiens:miR-628-3p	7.37578	-0.105764	0.195498	-0.540997	0.58851	0.91294
hsa-miR-181b-5p:MIMAT0000257:Homo:sapiens:miR-181b-5p	17.9322	-0.0726348	0.135661	-0.535416	0.592362	0.91294
hsa-miR-194-5p:MIMAT0000460:Homo:sapiens:miR-194-5p	22.299	-0.0560702	0.104947	-0.534272	0.593153	0.91294
hsa-miR-324-5p:MIMAT0000761:Homo:sapiens:miR-324-5p	7.17093	0.0859	0.167322	0.513381	0.607685	0.927243
hsa-miR-186-5p:MIMAT0000456:Homo:sapiens:miR-186-5p	29.6759	-0.0430379	0.0875526	-0.491566	0.623026	0.938372
hsa-miR-361-5p:MIMAT0000703:Homo:sapiens:miR-361-5p	24.0425	0.0550027	0.113033	0.486608	0.626536	0.938372
hsa-miR-375:MIMAT0000728:Homo:sapiens:miR-375	22.0116	-0.0761545	0.164504	-0.462933	0.643412	0.938372
hsa-miR-15b-5p:MIMAT0000417:Homo:sapiens:miR-15b-5p	22.5904	0.0514386	0.11127	0.462287	0.643876	0.938372
hsa-miR-144-5p:MIMAT0004600:Homo:sapiens:miR-144-5p	28.4416	-0.0633831	0.139804	-0.453371	0.650282	0.938372
hsa-miR-652-3p:MIMAT0003322:Homo:sapiens:miR-652-3p	4.79384	0.101818	0.225045	0.452434	0.650956	0.938372
hsa-miR-223-5p:MIMAT0004570:Homo:sapiens:miR-223-5p	28.9118	-0.0613208	0.136008	-0.450862	0.652089	0.938372
hsa-miR-1307-5p:MIMAT0022727:Homo:sapiens:miR-1307-5p	8.55778	-0.0883212	0.212839	-0.414967	0.678166	0.956868
hsa-miR-143-3p:MIMAT0000435:Homo:sapiens:miR-143-3p	63.7888	0.0449029	0.108328	0.414508	0.678502	0.956868
hsa-miR-3615:MIMAT0017994:Homo:sapiens:miR-3615	27.1397	-0.0560954	0.136525	-0.410881	0.68116	0.956868
hsa-miR-1306-5p:MIMAT0022726:Homo:sapiens:miR-1306-5p	7.97182	0.0693249	0.175343	0.395368	0.692572	0.961036
hsa-miR-130a-3p:MIMAT0000425:Homo:sapiens:miR-130a-3p	14.5965	-0.0580869	0.149048	-0.38972	0.696743	0.961036
hsa-miR-301a-3p:MIMAT0000688:Homo:sapiens:miR-301a-3p	6.17234	-0.0724609	0.191754	-0.377885	0.705516	0.961036
hsa-miR-340-5p:MIMAT0004692:Homo:sapiens:miR-340-5p	20.2774	0.0426208	0.11292	0.377442	0.705845	0.961036
hsa-miR-10b-5p:MIMAT0000254:Homo:sapiens:miR-10b-5p	30.39	-0.0438901	0.125494	-0.349739	0.726535	0.981042
hsa-miR-425-3p:MIMAT0001343:Homo:sapiens:miR-425-3p	14.0338	-0.0627338	0.195372	-0.321099	0.748136	0.981042
hsa-miR-338-3p:MIMAT0000763:Homo:sapiens:miR-338-3p	6.94877	0.0712553	0.227309	0.313473	0.753921	0.981042
hsa-miR-30e-3p:MIMAT0000693:Homo:sapiens:miR-30e-3p	11.0233	-0.0499676	0.168205	-0.297063	0.766418	0.981042
hsa-miR-30b-5p:MIMAT0000420:Homo:sapiens:miR-30b-5p	5.54401	-0.0696365	0.243559	-0.285912	0.774946	0.981042
hsa-miR-206:MIMAT0000462:Homo:sapiens:miR-206	5.70235	-0.0760568	0.268566	-0.283196	0.777026	0.981042
hsa-miR-126-5p:MIMAT0000444:Homo:sapiens:miR-126-5p	70.9241	-0.0227605	0.0812889	-0.279995	0.779482	0.981042
hsa-miR-7-5p:MIMAT0000252:Homo:sapiens:miR-7-5p	28.3853	0.0292143	0.106165	0.275178	0.78318	0.981042
hsa-miR-141-3p:MIMAT0000432:Homo:sapiens:miR-141-3p	11.1672	-0.0409629	0.159877	-0.256215	0.797785	0.981042
hsa-miR-486-3p:MIMAT0004762:Homo:sapiens:miR-486-3p	8.61284	-0.0403221	0.164949	-0.244452	0.806881	0.981042
hsa-miR-126-3p:MIMAT0000445:Homo:sapiens:miR-126-3p	156.704	-0.0167957	0.0698352	-0.240504	0.809939	0.981042
hsa-miR-24-3p:MIMAT0000080:Homo:sapiens:miR-24-3p	52.257	0.0210078	0.08912	0.235725	0.813646	0.981042
hsa-miR-106a-5p:MIMAT0000103:Homo:sapiens:miR-106a-5p	8.06756	-0.0540062	0.234946	-0.229866	0.818196	0.981042
hsa-miR-21-5p:MIMAT0000076:Homo:sapiens:miR-21-5p	166.202	0.0121411	0.0532109	0.228169	0.819515	0.981042
hsa-miR-532-5p:MIMAT0002888:Homo:sapiens:miR-532-5p	14.8941	-0.0324545	0.147733	-0.219683	0.826118	0.981042
hsa-miR-651-5p:MIMAT0003321:Homo:sapiens:miR-651-5p	5.17553	-0.0438849	0.203744	-0.215393	0.829461	0.981042
hsa-miR-128-3p:MIMAT0000424:Homo:sapiens:miR-128-3p	28.2002	-0.0248558	0.115399	-0.21539	0.829463	0.981042
hsa-miR-4732-3p:MIMAT0019856:Homo:sapiens:miR-4732-3p	7.01876	0.0344705	0.163677	0.210602	0.833198	0.981042
hsa-miR-30d-5p:MIMAT0000245:Homo:sapiens:miR-30d-5p	136.405	-0.00979495	0.0486681	-0.20126	0.840495	0.981042
hsa-miR-1-3p:MIMAT0000416:Homo:sapiens:miR-1-3p	11.2048	-0.0406711	0.205658	-0.197761	0.843232	0.981042
hsa-miR-106b-5p:MIMAT0000680:Homo:sapiens:miR-106b-5p	8.49193	0.038362	0.201715	0.19018	0.849168	0.981042
hsa-miR-26b-5p:MIMAT0000083:Homo:sapiens:miR-26b-5p	98.4023	-0.00893457	0.0491887	-0.181639	0.855866	0.981042
hsa-miR-598-3p:MIMAT0003266:Homo:sapiens:miR-598-3p	5.96931	-0.0369801	0.212626	-0.173921	0.861928	0.981042
hsa-miR-19a-3p:MIMAT0000073:Homo:sapiens:miR-19a-3p	26.3152	0.0229916	0.138412	0.16611	0.86807	0.981042
hsa-miR-96-5p:MIMAT0000095:Homo:sapiens:miR-96-5p	8.79723	0.0304388	0.188971	0.161076	0.872033	0.981042
hsa-miR-26a-5p:MIMAT0000082:Homo:sapiens:miR-26a-5p	89.9136	-0.00986176	0.0626245	-0.157475	0.874871	0.981042
hsa-miR-142-3p:MIMAT0000434:Homo:sapiens:miR-142-3p	64.102	-0.013923	0.0898046	-0.155036	0.876793	0.981042
hsa-miR-486-5p:MIMAT0002177:Homo:sapiens:miR-486-5p	268.666	-0.00722717	0.0478213	-0.151129	0.879874	0.981042
hsa-miR-20b-5p:MIMAT0001413:Homo:sapiens:miR-20b-5p	15.4798	0.0209124	0.14002	0.149353	0.881275	0.981042
hsa-miR-92b-3p:MIMAT0003218:Homo:sapiens:miR-92b-3p	19.5888	0.0195888	0.139549	0.140372	0.888366	0.982755
hsa-miR-19b-3p:MIMAT0000074:Homo:sapiens:miR-19b-3p	44.4413	-0.0136019	0.11485	-0.118432	0.905725	0.987231
hsa-miR-363-3p:MIMAT0000707:Homo:sapiens:miR-363-3p	35.336	0.0107509	0.115081	0.0934204	0.92557	0.987231
hsa-miR-185-5p:MIMAT0000455:Homo:sapiens:miR-185-5p	45.1173	-0.008096	0.0877744	-0.0922364	0.92651	0.987231
hsa-miR-501-3p:MIMAT0004774:Homo:sapiens:miR-501-3p	5.11605	-0.0226939	0.250086	-0.0907446	0.927696	0.987231
hsa-miR-378a-3p:MIMAT0000732:Homo:sapiens:miR-378a-3p	20.6858	0.00950999	0.113073	0.0841047	0.932973	0.987231
hsa-let-7c:MI0000064:Homo:sapiens:let-7c:stem-loop	3.57617	-0.0166137	0.208644	-0.0796268	0.936534	0.987231
hsa-miR-15a-5p:MIMAT0000068:Homo:sapiens:miR-15a-5p	38.4716	0.00765998	0.105401	0.0726744	0.942065	0.987231
hsa-miR-16-2-3p:MIMAT0004518:Homo:sapiens:miR-16-2-3p	4.99422	-0.0149832	0.220543	-0.0679377	0.945835	0.987231
hsa-miR-181a-5p:MIMAT0000256:Homo:sapiens:miR-181a-5p	39.2154	0.00701609	0.121725	0.057639	0.954036	0.987231
hsa-miR-1277-5p:MIMAT0022724:Homo:sapiens:miR-1277-5p	7.47967	-0.00913477	0.167364	-0.0545802	0.956473	0.987231
hsa-miR-93-5p:MIMAT0000093:Homo:sapiens:miR-93-5p	99.148	-0.00213453	0.0479287	-0.0445355	0.964478	0.987231
hsa-let-7b-5p:MIMAT0000063:Homo:sapiens:let-7b-5p	324.182	0.00185292	0.0420267	0.0440892	0.964833	0.987231
hsa-miR-140-5p:MIMAT0000431:Homo:sapiens:miR-140-5p	11.1874	-0.00683281	0.155365	-0.0439791	0.964921	0.987231
hsa-miR-941:MIMAT0004984:Homo:sapiens:miR-941	6.59416	0.00370387	0.216901	0.0170763	0.986376	0.999787
hsa-miR-22-3p:MIMAT0000077:Homo:sapiens:miR-22-3p	35.9602	-0.000872392	0.0829509	-0.010517	0.991609	0.999787
hsa-miR-17-5p:MIMAT0000070:Homo:sapiens:miR-17-5p	18.5572	-0.000455389	0.174708	-0.00260657	0.99792	0.999787
hsa-miR-660-5p:MIMAT0003338:Homo:sapiens:miR-660-5p	27.2928	3.54676e-05	0.132829	0.000267017	0.999787	0.999787

[truncated: 15 more sheets: TableS11, TableS12, TableS13, TableS14, TableS15, TableS16, TableS17, TableS18, TableS19, TableS20, TableS21, TableS22, TableS23, TableS24, TableS25]
